# Supplementary material for: Bis[μ-3-(2-hy­droxy­phen­yl)propenoato]bis­{aqua­(4,4′-bipyridine)­bis­[3-(2-hydroxy­phen­yl)propenoato]yttrium(III)} 4,4′-bipyridine disolvate
Source: Acta Crystallogr Sect E Struct Rep Online. 2010 Nov 6;66(Pt 12):m1519. doi: 10.1107/S1600536810044831 (PMC3011796; doi:10.1107/S1600536810044831)
Supplement: Supplementary file 1 [file e-66-m1519-sup1.cif]

##############################################################################
###                                                                        ###
###        Electronic paper (Acta Crystallographica Section E)             ###
###                                                                        ###
##############################################################################
#                                                                            #
# This CIF contains the data in a paper accepted for publication in Acta     #
# Crystallographica Section E. It conforms to the requirements of Notes      #
# for Authors for Section E, and has been peer reviewed under the auspices   #
# of the IUCr Commission on Journals.                                        #
#                                                                            #
# Full details of the Crystallographic Information File format               #
# are given in the paper "The Crystallographic Information File (CIF):       #
# a New Standard Archive File for Crystallography" by S. R. Hall, F. H.      #
# Allen and I. D. Brown [Acta Cryst. (1991), A47, 655-685].                  #
#                                                                            #
# The current version of the core CIF dictionary is obtainable from          #
# ftp://ftp.iucr.org/pub/cif_core.dic. The current version number is 2.4.    #
#                                                                            #
# Software is freely available for graphical display of the structure(s) in  #
# this CIF.  For information consult the CIF home page http://www.iucr.org/  #
# cif/home.html                                                              #
#                                                                            #
# This file may be used for bona fide research purposes within the           #
# scientific community so long as proper attribution is given to the journal # 
# article from which it was obtained.                                        #
#                                                                            #
##############################################################################
                                             
data_I
_audit_creation_method     SHELXL97
_chemical_name_systematic
;
Bis[\m-3-(2-hydroxyphenyl)propenoato]bis{aqua(4,4'-bipyridine)bis[3-(2-
hydroxyphenyl)propenoato]yttrium(III)} 4,4'-bipyridine disolvate
;
_chemical_name_common     ?
_chemical_formula_moiety     'C74 H62 N4 O20 Y2, 2(C10 H8 N2)'
_chemical_formula_sum     'C94 H78 N8 O20 Y2'
_chemical_formula_iupac     '[Y2 (C9 H7 O3)6 (C10 H8 N2)2 (H2 O)2] , 2C10 H8 N2'
_chemical_formula_weight     1817.46
_chemical_melting_point     ?
_symmetry_cell_setting     triclinic
_symmetry_space_group_name_H-M     'P -1'
_symmetry_space_group_name_Hall     '-P 1'
loop_
    _symmetry_equiv_pos_as_xyz
    'x, y, z'
    '-x, -y, -z'
_cell_length_a     11.8464(7)
_cell_length_b     13.5272(8)
_cell_length_c     13.7350(8)
_cell_angle_alpha     77.561(3)
_cell_angle_beta     88.850(3)
_cell_angle_gamma     82.283(3)
_cell_volume     2129.8(2)
_cell_formula_units_Z     1
_cell_measurement_reflns_used     7095
_cell_measurement_theta_min     1.52
_cell_measurement_theta_max     27.65
_cell_measurement_temperature     296(2)
_exptl_crystal_description     block
_exptl_crystal_colour     colourless
_exptl_crystal_size_max     0.18
_exptl_crystal_size_mid     0.16
_exptl_crystal_size_min     0.13
_exptl_crystal_density_diffrn     1.417
_exptl_crystal_density_meas     ?
_exptl_crystal_density_method     'not measured'
_exptl_crystal_F_000     936
_exptl_absorpt_coefficient_mu     1.434
_exptl_absorpt_correction_type     empirical
_exptl_absorpt_process_details     '(SADABS; Sheldrick, 1996)'
_exptl_absorpt_correction_T_min     0.77
_exptl_absorpt_correction_T_max     0.83
_exptl_special_details
;
;
_diffrn_ambient_temperature     296(2)
_diffrn_radiation_type     MoK\a
_diffrn_radiation_wavelength     0.71073
_diffrn_radiation_source     'fine-focus sealed tube'
_diffrn_radiation_monochromator     graphite
_diffrn_measurement_device_type     'Bruker APEXII area-detector'
_diffrn_measurement_method     '\f and \w'
_diffrn_detector_area_resol_mean     ?
_diffrn_reflns_number     32270
_diffrn_reflns_av_R_equivalents     0.0409
_diffrn_reflns_av_sigmaI/netI     0.0535
_diffrn_reflns_theta_min     1.52
_diffrn_reflns_theta_max     27.65
_diffrn_reflns_theta_full     27.65
_diffrn_measured_fraction_theta_max     0.988
_diffrn_measured_fraction_theta_full     0.988
_diffrn_reflns_limit_h_min     -15
_diffrn_reflns_limit_h_max     15
_diffrn_reflns_limit_k_min     -17
_diffrn_reflns_limit_k_max     17
_diffrn_reflns_limit_l_min     -17
_diffrn_reflns_limit_l_max     17
_diffrn_standards_number     .
_diffrn_standards_interval_count     .
_diffrn_standards_interval_time     .
_diffrn_standards_decay_%     0
_refine_special_details
;
Refinement of <i>F</i>^2^ against ALL reflections. The weighted <i>R</i>-factor
<i>wR</i> and goodness of fit <i>S</i> are based on <i>F</i>^2^, conventional
<i>R</i>-factors <i>R</i> are based on <i>F</i>, with <i>F</i> set to zero for
negative <i>F</i>^2^. The threshold expression of <i>F</i>^2^ >
\s(<i>F</i>^2^) is used only for calculating <i>R</i>-factors(gt) <i>etc</i>.
and is not relevant to the choice of reflections for refinement.
<i>R</i>-factors based on <i>F</i>^2^ are statistically about twice as large
as those based on <i>F</i>, and <i>R</i>- factors based on ALL data will be
even larger.
;
_reflns_number_total     9803
_reflns_number_gt     7446
_reflns_threshold_expression     I>2\s(I)
_refine_ls_structure_factor_coef     Fsqd
_refine_ls_matrix_type     full
_refine_ls_R_factor_gt     0.0393
_refine_ls_wR_factor_gt     0.0792
_refine_ls_wR_factor_ref     0.0872
_refine_ls_goodness_of_fit_ref     1.020
_refine_ls_restrained_S_all     1.021
_refine_ls_number_reflns     9803
_refine_ls_number_parameters     574
_refine_ls_number_restraints     6
_refine_ls_hydrogen_treatment     mixed
_refine_ls_weighting_scheme     calc
_refine_ls_weighting_details
       'calc w = 1/[\s^2^(Fo^2^)+(0.0384P)^2^+0.3503P] where P=(Fo^2^+2Fc^2^)/3'
_atom_sites_solution_hydrogens     geom
_atom_sites_solution_primary     direct
_atom_sites_solution_secondary     difmap
_refine_ls_shift/su_max     0.001
_refine_ls_shift/su_mean     0.000
_refine_diff_density_max     0.238
_refine_diff_density_min     -0.433
_refine_ls_extinction_method     none
_refine_ls_extinction_coef     ?
loop_
    _atom_type_symbol
    _atom_type_description
    _atom_type_scat_dispersion_real
    _atom_type_scat_dispersion_imag
    _atom_type_scat_source
    'C' 'C' 0.0033 0.0016
                         'International Tables Vol C Tables 4.2.6.8 and 6.1.1.4'
    'H' 'H' 0.0000 0.0000
                         'International Tables Vol C Tables 4.2.6.8 and 6.1.1.4'
    'N' 'N' 0.0061 0.0033
                         'International Tables Vol C Tables 4.2.6.8 and 6.1.1.4'
    'O' 'O' 0.0106 0.0060
                         'International Tables Vol C Tables 4.2.6.8 and 6.1.1.4'
    'Y' 'Y' -2.7962 3.5667
                         'International Tables Vol C Tables 4.2.6.8 and 6.1.1.4'
_computing_data_collection     'APEX2 (Bruker, 2006)'
_computing_cell_refinement     'SAINT (Bruker, 2006)'
_computing_data_reduction     'SAINT (Bruker, 2006)'
_computing_structure_solution     'SHELXS97 (Sheldrick, 2008)'
_computing_structure_refinement     'SHELXL97 (Sheldrick, 2008)'
_computing_molecular_graphics     'SHELXTL (Sheldrick, 2008)'
_computing_publication_material     'SHELXTL (Sheldrick, 2008)'
loop_
    _atom_site_type_symbol
    _atom_site_label
    _atom_site_fract_x
    _atom_site_fract_y
    _atom_site_fract_z
    _atom_site_U_iso_or_equiv
    _atom_site_adp_type
    _atom_site_calc_flag
    _atom_site_refinement_flags
    _atom_site_occupancy
    _atom_site_disorder_assembly
    _atom_site_disorder_group
    Y Y1 0.855694(16) 0.115806(15) 0.037114(15) 0.02694(7) Uani d . 1 . .
    C C1 0.85488(17) -0.09980(17) -0.00980(16) 0.0313(5) Uani d . 1 . .
    C C2 0.81774(18) -0.20075(17) 0.00737(18) 0.0372(5) Uani d . 1 . .
    H H2A 0.8692 -0.2564 -0.0014 0.045 Uiso calc R 1 . .
    C C3 0.71312(18) -0.21460(17) 0.03498(18) 0.0382(5) Uani d . 1 . .
    H H3A 0.6655 -0.1558 0.0412 0.046 Uiso calc R 1 . .
    C C4 0.66089(19) -0.30778(17) 0.05719(18) 0.0394(6) Uani d . 1 . .
    C C5 0.7169(2) -0.4020(2) 0.0459(3) 0.0669(9) Uani d . 1 . .
    H H5A 0.7916 -0.4067 0.0234 0.080 Uiso calc R 1 . .
    C C6 0.6635(3) -0.4879(2) 0.0674(3) 0.0843(11) Uani d . 1 . .
    H H6A 0.7019 -0.5504 0.0598 0.101 Uiso calc R 1 . .
    C C7 0.5530(3) -0.4810(2) 0.1002(3) 0.0707(9) Uani d . 1 . .
    H H7A 0.5169 -0.5393 0.1146 0.085 Uiso calc R 1 . .
    C C8 0.4956(2) -0.3901(2) 0.1121(2) 0.0541(7) Uani d . 1 . .
    H H8A 0.4206 -0.3865 0.1339 0.065 Uiso calc R 1 . .
    C C9 0.54909(19) -0.30313(18) 0.09145(18) 0.0392(5) Uani d . 1 . .
    C C10 0.79402(18) 0.16610(15) -0.16351(16) 0.0302(5) Uani d . 1 . .
    C C11 0.75080(18) 0.16500(17) -0.26180(16) 0.0348(5) Uani d . 1 . .
    H H11A 0.6725 0.1772 -0.2731 0.042 Uiso calc R 1 . .
    C C12 0.81864(19) 0.14727(17) -0.33571(16) 0.0365(5) Uani d . 1 . .
    H H12A 0.8962 0.1457 -0.3250 0.044 Uiso calc R 1 . .
    C C13 0.78627(19) 0.12985(17) -0.43196(16) 0.0345(5) Uani d . 1 . .
    C C14 0.6792(2) 0.10547(19) -0.44966(18) 0.0432(6) Uani d . 1 . .
    H H14A 0.6238 0.1060 -0.4008 0.052 Uiso calc R 1 . .
    C C15 0.6535(2) 0.0805(2) -0.53829(19) 0.0517(7) Uani d . 1 . .
    H H15A 0.5814 0.0647 -0.5492 0.062 Uiso calc R 1 . .
    C C16 0.7360(2) 0.0794(2) -0.61052(19) 0.0533(7) Uani d . 1 . .
    H H16A 0.7196 0.0620 -0.6701 0.064 Uiso calc R 1 . .
    C C17 0.8413(2) 0.1036(2) -0.59547(18) 0.0503(7) Uani d . 1 . .
    H H17A 0.8959 0.1029 -0.6450 0.060 Uiso calc R 1 . .
    C C18 0.8679(2) 0.12931(18) -0.50698(18) 0.0407(6) Uani d . 1 . .
    C C19 0.90218(18) 0.28475(16) 0.10206(17) 0.0323(5) Uani d . 1 . .
    C C20 0.95262(19) 0.36770(16) 0.13052(17) 0.0370(5) Uani d . 1 . .
    H H20A 0.9658 0.4239 0.0814 0.044 Uiso calc R 1 . .
    C C21 0.98010(18) 0.36486(16) 0.22470(17) 0.0355(5) Uani d . 1 . .
    H H21A 0.9611 0.3086 0.2709 0.043 Uiso calc R 1 . .
    C C22 1.03534(19) 0.43649(17) 0.26637(17) 0.0365(5) Uani d . 1 . .
    C C23 1.0520(2) 0.41712(19) 0.36885(18) 0.0463(6) Uani d . 1 . .
    H H23A 1.0255 0.3602 0.4084 0.056 Uiso calc R 1 . .
    C C24 1.1064(3) 0.4793(2) 0.4138(2) 0.0598(8) Uani d . 1 . .
    H H24A 1.1167 0.4642 0.4826 0.072 Uiso calc R 1 . .
    C C25 1.1453(3) 0.5639(2) 0.3562(2) 0.0640(8) Uani d . 1 . .
    H H25A 1.1821 0.6064 0.3860 0.077 Uiso calc R 1 . .
    C C26 1.1301(2) 0.58573(19) 0.2551(2) 0.0574(8) Uani d . 1 . .
    H H26A 1.1567 0.6432 0.2167 0.069 Uiso calc R 1 . .
    C C27 1.0756(2) 0.52335(18) 0.20906(18) 0.0442(6) Uani d . 1 . .
    C C28 0.5203(2) 0.21910(19) 0.2066(2) 0.0488(7) Uani d . 1 . .
    H H28A 0.4974 0.2760 0.2335 0.059 Uiso calc R 1 . .
    C C29 0.6227(2) 0.21047(19) 0.1584(2) 0.0492(7) Uani d . 1 . .
    H H29A 0.6671 0.2630 0.1532 0.059 Uiso calc R 1 . .
    C C30 0.5944(2) 0.0591(2) 0.12545(19) 0.0476(7) Uani d . 1 . .
    H H30A 0.6187 0.0036 0.0970 0.057 Uiso calc R 1 . .
    C C31 0.4906(2) 0.06210(19) 0.17222(19) 0.0477(6) Uani d . 1 . .
    H H31A 0.4470 0.0094 0.1749 0.057 Uiso calc R 1 . .
    C C32 0.45146(18) 0.14325(17) 0.21511(16) 0.0334(5) Uani d . 1 . .
    C C33 0.34283(18) 0.14721(17) 0.27048(16) 0.0348(5) Uani d . 1 . .
    C C34 0.25087(19) 0.10641(18) 0.24193(18) 0.0401(6) Uani d . 1 . .
    H H34A 0.2563 0.0765 0.1868 0.048 Uiso calc R 1 . .
    C C35 0.1513(2) 0.11016(19) 0.29536(18) 0.0439(6) Uani d . 1 . .
    H H35A 0.0899 0.0839 0.2739 0.053 Uiso calc R 1 . .
    C C36 0.2274(2) 0.1885(2) 0.40364(19) 0.0517(7) Uani d . 1 . .
    H H36A 0.2200 0.2159 0.4604 0.062 Uiso calc R 1 . .
    C C37 0.3294(2) 0.1908(2) 0.35354(19) 0.0474(6) Uani d . 1 . .
    H H37A 0.3878 0.2209 0.3748 0.057 Uiso calc R 1 . .
    C C38 0.3050(3) 0.5444(2) 0.6251(2) 0.0644(8) Uani d . 1 . .
    H H38A 0.2258 0.5511 0.6259 0.077 Uiso calc R 1 . .
    C C39 0.3596(3) 0.6296(2) 0.6092(3) 0.0781(10) Uani d . 1 . .
    H H39A 0.3146 0.6929 0.5997 0.094 Uiso calc R 1 . .
    C C40 0.5311(3) 0.5367(2) 0.6197(2) 0.0680(8) Uani d . 1 . .
    H H40A 0.6101 0.5325 0.6180 0.082 Uiso calc R 1 . .
    C C41 0.4845(2) 0.4467(2) 0.6360(2) 0.0598(7) Uani d . 1 . .
    H H41A 0.5317 0.3846 0.6443 0.072 Uiso calc R 1 . .
    C C42 0.3678(2) 0.44854(19) 0.64000(19) 0.0473(6) Uani d . 1 . .
    C C43 0.3136(2) 0.35367(19) 0.66164(19) 0.0469(6) Uani d . 1 . .
    C C44 0.3667(3) 0.2638(2) 0.6406(2) 0.0621(8) Uani d . 1 . .
    H H44A 0.4367 0.2621 0.6086 0.075 Uiso calc R 1 . .
    C C45 0.3156(3) 0.1764(2) 0.6670(2) 0.0691(9) Uani d . 1 . .
    H H45A 0.3538 0.1168 0.6524 0.083 Uiso calc R 1 . .
    C C46 0.1643(3) 0.2586(2) 0.7290(2) 0.0654(8) Uani d . 1 . .
    H H46A 0.0929 0.2585 0.7584 0.078 Uiso calc R 1 . .
    C C47 0.2090(3) 0.3497(2) 0.7062(2) 0.0625(8) Uani d . 1 . .
    H H47A 0.1685 0.4084 0.7210 0.075 Uiso calc R 1 . .
    N N1 0.66204(15) 0.13120(14) 0.11866(13) 0.0344(4) Uani d . 1 . .
    N N2 0.13905(16) 0.14964(16) 0.37618(15) 0.0449(5) Uani d . 1 . .
    N N3 0.4718(2) 0.6286(2) 0.6064(2) 0.0741(8) Uani d . 1 . .
    N N4 0.2160(2) 0.17128(18) 0.71180(18) 0.0598(6) Uani d . 1 . .
    O O1 0.78538(13) -0.02351(12) 0.00007(12) 0.0421(4) Uani d . 1 . .
    O O1W 0.90535(14) -0.01639(11) 0.18130(12) 0.0392(4) Uani d D 1 . .
    H H1WA 0.8654(17) -0.0576(17) 0.2143(18) 0.059 Uiso d D 1 . .
    H H1WB 0.9676(14) -0.0511(18) 0.1776(19) 0.059 Uiso d D 1 . .
    O O2 0.95636(12) -0.09016(12) -0.03507(12) 0.0438(4) Uani d . 1 . .
    O O3 0.49790(14) -0.21136(14) 0.10525(15) 0.0548(5) Uani d D 1 . .
    H H3 0.4223(15) -0.213(2) 0.107(2) 0.066 Uiso d D 1 . .
    O O4 0.72411(12) 0.18905(11) -0.09735(11) 0.0347(4) Uani d . 1 . .
    O O5 0.89816(12) 0.14171(11) -0.13982(11) 0.0341(3) Uani d . 1 . .
    O O6 0.97039(16) 0.15478(17) -0.48826(14) 0.0640(6) Uani d D 1 . .
    H H6 1.019(2) 0.150(2) -0.5393(17) 0.077 Uiso d D 1 . .
    O O7 0.87559(14) 0.29257(11) 0.01038(11) 0.0396(4) Uani d . 1 . .
    O O8 0.88615(13) 0.20519(11) 0.16396(11) 0.0394(4) Uani d . 1 . .
    O O9 1.05892(19) 0.54442(14) 0.10954(13) 0.0667(6) Uani d D 1 . .
    H H9 1.090(2) 0.5997(17) 0.077(2) 0.080 Uiso d D 1 . .
loop_
    _atom_site_aniso_label
    _atom_site_aniso_U_11
    _atom_site_aniso_U_22
    _atom_site_aniso_U_33
    _atom_site_aniso_U_12
    _atom_site_aniso_U_13
    _atom_site_aniso_U_23
    Y1 0.02205(11) 0.02963(11) 0.03082(12) -0.00781(8) 0.00578(8) -0.00801(8)
    C1 0.0242(11) 0.0434(13) 0.0299(12) -0.0105(10) 0.0032(9) -0.0124(10)
    C2 0.0252(11) 0.0333(12) 0.0560(16) -0.0043(9) 0.0063(10) -0.0159(11)
    C3 0.0293(12) 0.0339(12) 0.0535(15) -0.0057(10) 0.0042(11) -0.0131(11)
    C4 0.0280(12) 0.0346(13) 0.0557(16) -0.0076(10) 0.0033(11) -0.0081(11)
    C5 0.0367(15) 0.0421(16) 0.125(3) -0.0090(12) 0.0115(16) -0.0235(17)
    C6 0.054(2) 0.0366(17) 0.162(4) -0.0062(14) 0.004(2) -0.0219(19)
    C7 0.058(2) 0.0433(17) 0.108(3) -0.0230(15) 0.0014(18) -0.0018(16)
    C8 0.0366(14) 0.0595(18) 0.0646(19) -0.0209(13) 0.0047(13) -0.0016(14)
    C9 0.0295(12) 0.0410(14) 0.0467(15) -0.0104(10) 0.0008(10) -0.0048(11)
    C10 0.0286(12) 0.0284(11) 0.0343(13) -0.0062(9) 0.0070(9) -0.0077(9)
    C11 0.0279(12) 0.0449(14) 0.0331(13) -0.0054(10) 0.0027(10) -0.0112(10)
    C12 0.0349(13) 0.0410(13) 0.0344(13) -0.0079(10) 0.0062(10) -0.0083(10)
    C13 0.0370(13) 0.0373(13) 0.0296(12) -0.0047(10) 0.0042(10) -0.0086(10)
    C14 0.0434(14) 0.0523(15) 0.0351(14) -0.0087(12) 0.0068(11) -0.0111(11)
    C15 0.0524(16) 0.0611(17) 0.0453(16) -0.0169(13) -0.0020(13) -0.0133(13)
    C16 0.073(2) 0.0581(17) 0.0314(14) -0.0142(14) -0.0013(13) -0.0129(12)
    C17 0.0599(18) 0.0602(17) 0.0322(14) -0.0095(14) 0.0138(12) -0.0133(12)
    C18 0.0403(14) 0.0466(14) 0.0356(14) -0.0077(11) 0.0100(11) -0.0098(11)
    C19 0.0302(12) 0.0314(12) 0.0362(14) -0.0056(9) 0.0037(10) -0.0087(10)
    C20 0.0445(14) 0.0308(12) 0.0374(14) -0.0125(10) -0.0005(11) -0.0061(10)
    C21 0.0388(13) 0.0304(12) 0.0365(14) -0.0060(10) 0.0025(10) -0.0050(10)
    C22 0.0414(13) 0.0329(12) 0.0358(13) -0.0043(10) -0.0035(10) -0.0092(10)
    C23 0.0602(17) 0.0436(15) 0.0351(14) -0.0094(12) -0.0001(12) -0.0067(11)
    C24 0.081(2) 0.0647(19) 0.0384(16) -0.0166(16) -0.0114(14) -0.0152(13)
    C25 0.083(2) 0.0558(18) 0.063(2) -0.0227(16) -0.0197(17) -0.0230(15)
    C26 0.080(2) 0.0408(15) 0.0557(18) -0.0258(14) -0.0111(15) -0.0071(13)
    C27 0.0567(16) 0.0387(14) 0.0384(15) -0.0126(12) -0.0078(12) -0.0062(11)
    C28 0.0415(14) 0.0401(14) 0.0697(18) -0.0071(11) 0.0208(13) -0.0236(13)
    C29 0.0395(14) 0.0410(14) 0.0712(19) -0.0131(11) 0.0196(13) -0.0184(13)
    C30 0.0404(14) 0.0539(16) 0.0591(17) -0.0148(12) 0.0224(12) -0.0323(13)
    C31 0.0408(14) 0.0523(16) 0.0610(17) -0.0211(12) 0.0231(12) -0.0289(13)
    C32 0.0278(11) 0.0400(13) 0.0312(12) -0.0011(9) 0.0054(9) -0.0073(10)
    C33 0.0298(12) 0.0376(13) 0.0348(13) -0.0029(10) 0.0089(10) -0.0048(10)
    C34 0.0339(13) 0.0492(15) 0.0380(14) -0.0066(11) 0.0075(10) -0.0114(11)
    C35 0.0329(13) 0.0528(15) 0.0468(16) -0.0080(11) 0.0086(11) -0.0117(12)
    C36 0.0432(15) 0.0711(19) 0.0448(16) -0.0010(13) 0.0129(12) -0.0262(14)
    C37 0.0350(14) 0.0633(17) 0.0499(16) -0.0068(12) 0.0072(12) -0.0259(13)
    C38 0.0583(19) 0.0477(17) 0.087(2) -0.0085(14) -0.0032(16) -0.0132(15)
    C39 0.083(3) 0.0433(18) 0.107(3) -0.0095(17) -0.003(2) -0.0139(17)
    C40 0.0600(19) 0.066(2) 0.084(2) -0.0198(16) 0.0074(16) -0.0220(17)
    C41 0.0568(19) 0.0515(17) 0.072(2) -0.0071(14) 0.0044(15) -0.0145(14)
    C42 0.0543(17) 0.0445(15) 0.0437(15) -0.0103(12) -0.0002(12) -0.0086(11)
    C43 0.0530(16) 0.0418(15) 0.0435(15) -0.0056(12) -0.0042(12) -0.0043(11)
    C44 0.0626(19) 0.0506(17) 0.075(2) -0.0148(14) 0.0149(16) -0.0138(15)
    C45 0.082(2) 0.0460(17) 0.082(2) -0.0144(16) 0.0139(19) -0.0163(15)
    C46 0.0580(19) 0.061(2) 0.073(2) -0.0144(15) 0.0144(16) -0.0024(16)
    C47 0.0607(19) 0.0456(16) 0.077(2) -0.0049(14) 0.0115(16) -0.0073(14)
    N1 0.0287(10) 0.0413(11) 0.0335(11) -0.0077(8) 0.0077(8) -0.0078(8)
    N2 0.0329(11) 0.0554(13) 0.0436(13) -0.0020(9) 0.0134(9) -0.0082(10)
    N3 0.078(2) 0.0586(17) 0.092(2) -0.0252(15) 0.0038(16) -0.0210(14)
    N4 0.0672(16) 0.0496(15) 0.0607(16) -0.0169(12) 0.0058(13) -0.0026(11)
    O1 0.0378(9) 0.0371(9) 0.0579(11) -0.0117(7) 0.0155(8) -0.0214(8)
    O1W 0.0356(9) 0.0345(9) 0.0434(10) -0.0032(7) 0.0126(8) -0.0016(7)
    O2 0.0232(8) 0.0552(11) 0.0524(11) -0.0140(7) 0.0030(7) -0.0052(8)
    O3 0.0249(9) 0.0573(12) 0.0887(14) -0.0105(8) 0.0123(9) -0.0277(10)
    O4 0.0255(8) 0.0467(9) 0.0341(9) -0.0023(7) 0.0061(6) -0.0151(7)
    O5 0.0244(8) 0.0434(9) 0.0348(9) -0.0039(7) 0.0068(6) -0.0098(7)
    O6 0.0425(11) 0.1103(17) 0.0502(12) -0.0252(11) 0.0212(9) -0.0342(11)
    O7 0.0542(10) 0.0331(9) 0.0328(9) -0.0128(7) -0.0063(8) -0.0054(7)
    O8 0.0505(10) 0.0374(9) 0.0339(9) -0.0196(8) 0.0055(7) -0.0076(7)
    O9 0.1122(17) 0.0543(12) 0.0388(11) -0.0483(12) -0.0121(11) 0.0028(9)
_geom_special_details
;
All e.s.d.'s (except the e.s.d. in the dihedral angle between two l.s. planes)
are estimated using the full covariance matrix. The cell e.s.d.'s are taken
into account individually in the estimation of e.s.d.'s in distances, angles
and torsion angles; correlations between e.s.d.'s in cell parameters are only
used when they are defined by crystal symmetry. An approximate (isotropic)
treatment of cell e.s.d.'s is used for estimating e.s.d.'s involving l.s.
planes.
;
loop_
    _geom_bond_atom_site_label_1
    _geom_bond_atom_site_label_2
    _geom_bond_site_symmetry_2
    _geom_bond_distance
    _geom_bond_publ_flag
    Y1 O2 2_755 2.2074(15) ?
    Y1 O1 . 2.3143(15) ?
    Y1 O7 . 2.3827(14) ?
    Y1 O8 . 2.3827(15) ?
    Y1 O1W . 2.3884(16) ?
    Y1 O4 . 2.3948(15) ?
    Y1 O5 . 2.4317(14) ?
    Y1 N1 . 2.5357(17) ?
    Y1 C19 . 2.749(2) ?
    Y1 C10 . 2.780(2) ?
    C1 O2 . 1.260(2) ?
    C1 O1 . 1.260(3) ?
    C1 C2 . 1.460(3) ?
    C2 C3 . 1.315(3) ?
    C2 H2A . 0.9300 ?
    C3 C4 . 1.449(3) ?
    C3 H3A . 0.9300 ?
    C4 C5 . 1.394(3) ?
    C4 C9 . 1.395(3) ?
    C5 C6 . 1.370(4) ?
    C5 H5A . 0.9300 ?
    C6 C7 . 1.374(4) ?
    C6 H6A . 0.9300 ?
    C7 C8 . 1.364(4) ?
    C7 H7A . 0.9300 ?
    C8 C9 . 1.384(3) ?
    C8 H8A . 0.9300 ?
    C9 O3 . 1.356(3) ?
    C10 O5 . 1.264(2) ?
    C10 O4 . 1.277(2) ?
    C10 C11 . 1.457(3) ?
    C11 C12 . 1.325(3) ?
    C11 H11A . 0.9300 ?
    C12 C13 . 1.459(3) ?
    C12 H12A . 0.9300 ?
    C13 C14 . 1.391(3) ?
    C13 C18 . 1.399(3) ?
    C14 C15 . 1.381(3) ?
    C14 H14A . 0.9300 ?
    C15 C16 . 1.380(4) ?
    C15 H15A . 0.9300 ?
    C16 C17 . 1.362(4) ?
    C16 H16A . 0.9300 ?
    C17 C18 . 1.387(3) ?
    C17 H17A . 0.9300 ?
    C18 O6 . 1.350(3) ?
    C19 O8 . 1.254(2) ?
    C19 O7 . 1.283(3) ?
    C19 C20 . 1.465(3) ?
    C20 C21 . 1.331(3) ?
    C20 H20A . 0.9300 ?
    C21 C22 . 1.456(3) ?
    C21 H21A . 0.9300 ?
    C22 C23 . 1.388(3) ?
    C22 C27 . 1.402(3) ?
    C23 C24 . 1.374(3) ?
    C23 H23A . 0.9300 ?
    C24 C25 . 1.373(4) ?
    C24 H24A . 0.9300 ?
    C25 C26 . 1.366(4) ?
    C25 H25A . 0.9300 ?
    C26 C27 . 1.387(3) ?
    C26 H26A . 0.9300 ?
    C27 O9 . 1.348(3) ?
    C28 C29 . 1.374(3) ?
    C28 C32 . 1.379(3) ?
    C28 H28A . 0.9300 ?
    C29 N1 . 1.332(3) ?
    C29 H29A . 0.9300 ?
    C30 N1 . 1.330(3) ?
    C30 C31 . 1.376(3) ?
    C30 H30A . 0.9300 ?
    C31 C32 . 1.378(3) ?
    C31 H31A . 0.9300 ?
    C32 C33 . 1.482(3) ?
    C33 C34 . 1.385(3) ?
    C33 C37 . 1.390(3) ?
    C34 C35 . 1.378(3) ?
    C34 H34A . 0.9300 ?
    C35 N2 . 1.329(3) ?
    C35 H35A . 0.9300 ?
    C36 N2 . 1.328(3) ?
    C36 C37 . 1.379(3) ?
    C36 H36A . 0.9300 ?
    C37 H37A . 0.9300 ?
    C38 C39 . 1.372(4) ?
    C38 C42 . 1.382(4) ?
    C38 H38A . 0.9300 ?
    C39 N3 . 1.327(4) ?
    C39 H39A . 0.9300 ?
    C40 N3 . 1.320(4) ?
    C40 C41 . 1.377(4) ?
    C40 H40A . 0.9300 ?
    C41 C42 . 1.380(4) ?
    C41 H41A . 0.9300 ?
    C42 C43 . 1.482(3) ?
    C43 C47 . 1.374(4) ?
    C43 C44 . 1.378(4) ?
    C44 C45 . 1.376(4) ?
    C44 H44A . 0.9300 ?
    C45 N4 . 1.323(4) ?
    C45 H45A . 0.9300 ?
    C46 N4 . 1.321(4) ?
    C46 C47 . 1.379(4) ?
    C46 H46A . 0.9300 ?
    C47 H47A . 0.9300 ?
    O1W H1WA . 0.833(16) ?
    O1W H1WB . 0.826(16) ?
    O2 Y1 2_755 2.2074(15) ?
    O3 H3 . 0.898(17) ?
    O6 H6 . 0.909(17) ?
    O9 H9 . 0.904(17) ?
loop_
    _geom_angle_atom_site_label_1
    _geom_angle_atom_site_label_2
    _geom_angle_atom_site_label_3
    _geom_angle_site_symmetry_1
    _geom_angle_site_symmetry_3
    _geom_angle
    _geom_angle_publ_flag
    O2 Y1 O1 2_755 . 109.25(6) ?
    O2 Y1 O7 2_755 . 85.57(6) ?
    O1 Y1 O7 . . 153.90(6) ?
    O2 Y1 O8 2_755 . 83.23(6) ?
    O1 Y1 O8 . . 145.87(5) ?
    O7 Y1 O8 . . 54.49(5) ?
    O2 Y1 O1W 2_755 . 76.14(6) ?
    O1 Y1 O1W . . 76.64(6) ?
    O7 Y1 O1W . . 128.80(5) ?
    O8 Y1 O1W . . 75.87(5) ?
    O2 Y1 O4 2_755 . 129.23(5) ?
    O1 Y1 O4 . . 75.98(6) ?
    O7 Y1 O4 . . 78.03(5) ?
    O8 Y1 O4 . . 121.30(5) ?
    O1W Y1 O4 . . 147.86(5) ?
    O2 Y1 O5 2_755 . 76.88(5) ?
    O1 Y1 O5 . . 80.03(5) ?
    O7 Y1 O5 . . 82.79(5) ?
    O8 Y1 O5 . . 134.09(5) ?
    O1W Y1 O5 . . 135.74(5) ?
    O4 Y1 O5 . . 53.74(5) ?
    O2 Y1 N1 2_755 . 155.07(6) ?
    O1 Y1 N1 . . 79.86(5) ?
    O7 Y1 N1 . . 95.71(6) ?
    O8 Y1 N1 . . 77.47(6) ?
    O1W Y1 N1 . . 83.90(6) ?
    O4 Y1 N1 . . 75.01(5) ?
    O5 Y1 N1 . . 128.02(5) ?
    O2 Y1 C19 2_755 . 80.28(6) ?
    O1 Y1 C19 . . 169.10(6) ?
    O7 Y1 C19 . . 27.79(6) ?
    O8 Y1 C19 . . 27.09(6) ?
    O1W Y1 C19 . . 101.28(6) ?
    O4 Y1 C19 . . 102.40(6) ?
    O5 Y1 C19 . . 107.92(6) ?
    N1 Y1 C19 . . 89.29(6) ?
    O2 Y1 C10 2_755 . 103.85(6) ?
    O1 Y1 C10 . . 72.50(6) ?
    O7 Y1 C10 . . 83.30(6) ?
    O8 Y1 C10 . . 136.88(6) ?
    O1W Y1 C10 . . 147.24(6) ?
    O4 Y1 C10 . . 27.29(5) ?
    O5 Y1 C10 . . 27.02(5) ?
    N1 Y1 C10 . . 101.02(6) ?
    C19 Y1 C10 . . 111.08(6) ?
    O2 C1 O1 . . 120.8(2) ?
    O2 C1 C2 . . 119.2(2) ?
    O1 C1 C2 . . 119.90(19) ?
    C3 C2 C1 . . 121.3(2) ?
    C3 C2 H2A . . 119.3 ?
    C1 C2 H2A . . 119.3 ?
    C2 C3 C4 . . 129.7(2) ?
    C2 C3 H3A . . 115.2 ?
    C4 C3 H3A . . 115.2 ?
    C5 C4 C9 . . 118.2(2) ?
    C5 C4 C3 . . 123.2(2) ?
    C9 C4 C3 . . 118.5(2) ?
    C6 C5 C4 . . 121.0(3) ?
    C6 C5 H5A . . 119.5 ?
    C4 C5 H5A . . 119.5 ?
    C5 C6 C7 . . 119.5(3) ?
    C5 C6 H6A . . 120.2 ?
    C7 C6 H6A . . 120.2 ?
    C8 C7 C6 . . 121.1(3) ?
    C8 C7 H7A . . 119.5 ?
    C6 C7 H7A . . 119.5 ?
    C7 C8 C9 . . 119.8(2) ?
    C7 C8 H8A . . 120.1 ?
    C9 C8 H8A . . 120.1 ?
    O3 C9 C8 . . 122.6(2) ?
    O3 C9 C4 . . 117.1(2) ?
    C8 C9 C4 . . 120.3(2) ?
    O5 C10 O4 . . 118.35(19) ?
    O5 C10 C11 . . 122.43(19) ?
    O4 C10 C11 . . 119.18(19) ?
    O5 C10 Y1 . . 60.94(11) ?
    O4 C10 Y1 . . 59.30(11) ?
    C11 C10 Y1 . . 164.18(15) ?
    C12 C11 C10 . . 122.6(2) ?
    C12 C11 H11A . . 118.7 ?
    C10 C11 H11A . . 118.7 ?
    C11 C12 C13 . . 127.8(2) ?
    C11 C12 H12A . . 116.1 ?
    C13 C12 H12A . . 116.1 ?
    C14 C13 C18 . . 118.2(2) ?
    C14 C13 C12 . . 122.3(2) ?
    C18 C13 C12 . . 119.3(2) ?
    C15 C14 C13 . . 121.4(2) ?
    C15 C14 H14A . . 119.3 ?
    C13 C14 H14A . . 119.3 ?
    C16 C15 C14 . . 119.2(2) ?
    C16 C15 H15A . . 120.4 ?
    C14 C15 H15A . . 120.4 ?
    C17 C16 C15 . . 120.7(2) ?
    C17 C16 H16A . . 119.7 ?
    C15 C16 H16A . . 119.7 ?
    C16 C17 C18 . . 120.6(2) ?
    C16 C17 H17A . . 119.7 ?
    C18 C17 H17A . . 119.7 ?
    O6 C18 C17 . . 123.2(2) ?
    O6 C18 C13 . . 116.9(2) ?
    C17 C18 C13 . . 119.9(2) ?
    O8 C19 O7 . . 118.66(19) ?
    O8 C19 C20 . . 122.2(2) ?
    O7 C19 C20 . . 119.08(19) ?
    O8 C19 Y1 . . 59.95(11) ?
    O7 C19 Y1 . . 60.01(10) ?
    C20 C19 Y1 . . 167.40(15) ?
    C21 C20 C19 . . 121.9(2) ?
    C21 C20 H20A . . 119.1 ?
    C19 C20 H20A . . 119.1 ?
    C20 C21 C22 . . 129.8(2) ?
    C20 C21 H21A . . 115.1 ?
    C22 C21 H21A . . 115.1 ?
    C23 C22 C27 . . 117.4(2) ?
    C23 C22 C21 . . 118.6(2) ?
    C27 C22 C21 . . 124.0(2) ?
    C24 C23 C22 . . 122.2(2) ?
    C24 C23 H23A . . 118.9 ?
    C22 C23 H23A . . 118.9 ?
    C25 C24 C23 . . 119.4(3) ?
    C25 C24 H24A . . 120.3 ?
    C23 C24 H24A . . 120.3 ?
    C26 C25 C24 . . 120.1(2) ?
    C26 C25 H25A . . 119.9 ?
    C24 C25 H25A . . 119.9 ?
    C25 C26 C27 . . 120.9(2) ?
    C25 C26 H26A . . 119.5 ?
    C27 C26 H26A . . 119.5 ?
    O9 C27 C26 . . 121.6(2) ?
    O9 C27 C22 . . 118.4(2) ?
    C26 C27 C22 . . 120.0(2) ?
    C29 C28 C32 . . 119.9(2) ?
    C29 C28 H28A . . 120.1 ?
    C32 C28 H28A . . 120.1 ?
    N1 C29 C28 . . 123.8(2) ?
    N1 C29 H29A . . 118.1 ?
    C28 C29 H29A . . 118.1 ?
    N1 C30 C31 . . 123.7(2) ?
    N1 C30 H30A . . 118.1 ?
    C31 C30 H30A . . 118.1 ?
    C30 C31 C32 . . 119.9(2) ?
    C30 C31 H31A . . 120.0 ?
    C32 C31 H31A . . 120.0 ?
    C31 C32 C28 . . 116.6(2) ?
    C31 C32 C33 . . 121.8(2) ?
    C28 C32 C33 . . 121.6(2) ?
    C34 C33 C37 . . 117.3(2) ?
    C34 C33 C32 . . 121.1(2) ?
    C37 C33 C32 . . 121.6(2) ?
    C35 C34 C33 . . 119.9(2) ?
    C35 C34 H34A . . 120.0 ?
    C33 C34 H34A . . 120.0 ?
    N2 C35 C34 . . 122.9(2) ?
    N2 C35 H35A . . 118.5 ?
    C34 C35 H35A . . 118.5 ?
    N2 C36 C37 . . 124.3(2) ?
    N2 C36 H36A . . 117.9 ?
    C37 C36 H36A . . 117.9 ?
    C36 C37 C33 . . 118.5(2) ?
    C36 C37 H37A . . 120.8 ?
    C33 C37 H37A . . 120.8 ?
    C39 C38 C42 . . 119.9(3) ?
    C39 C38 H38A . . 120.1 ?
    C42 C38 H38A . . 120.1 ?
    N3 C39 C38 . . 124.9(3) ?
    N3 C39 H39A . . 117.6 ?
    C38 C39 H39A . . 117.6 ?
    N3 C40 C41 . . 124.8(3) ?
    N3 C40 H40A . . 117.6 ?
    C41 C40 H40A . . 117.6 ?
    C40 C41 C42 . . 119.9(3) ?
    C40 C41 H41A . . 120.0 ?
    C42 C41 H41A . . 120.0 ?
    C41 C42 C38 . . 115.7(2) ?
    C41 C42 C43 . . 122.0(2) ?
    C38 C42 C43 . . 122.3(2) ?
    C47 C43 C44 . . 116.2(2) ?
    C47 C43 C42 . . 121.9(2) ?
    C44 C43 C42 . . 121.9(2) ?
    C45 C44 C43 . . 119.6(3) ?
    C45 C44 H44A . . 120.2 ?
    C43 C44 H44A . . 120.2 ?
    N4 C45 C44 . . 124.7(3) ?
    N4 C45 H45A . . 117.7 ?
    C44 C45 H45A . . 117.7 ?
    N4 C46 C47 . . 124.4(3) ?
    N4 C46 H46A . . 117.8 ?
    C47 C46 H46A . . 117.8 ?
    C43 C47 C46 . . 119.8(3) ?
    C43 C47 H47A . . 120.1 ?
    C46 C47 H47A . . 120.1 ?
    C30 N1 C29 . . 116.08(19) ?
    C30 N1 Y1 . . 121.52(15) ?
    C29 N1 Y1 . . 122.39(14) ?
    C36 N2 C35 . . 117.1(2) ?
    C40 N3 C39 . . 114.8(3) ?
    C46 N4 C45 . . 115.2(2) ?
    C1 O1 Y1 . . 118.61(13) ?
    Y1 O1W H1WA . . 129.3(18) ?
    Y1 O1W H1WB . . 114.1(18) ?
    H1WA O1W H1WB . . 104(2) ?
    C1 O2 Y1 . 2_755 161.16(15) ?
    C9 O3 H3 . . 108.1(17) ?
    C10 O4 Y1 . . 93.42(12) ?
    C10 O5 Y1 . . 92.04(12) ?
    C18 O6 H6 . . 111.6(18) ?
    C19 O7 Y1 . . 92.20(12) ?
    C19 O8 Y1 . . 92.96(13) ?
    C27 O9 H9 . . 113.7(19) ?
loop_
    _geom_torsion_atom_site_label_1
    _geom_torsion_atom_site_label_2
    _geom_torsion_atom_site_label_3
    _geom_torsion_atom_site_label_4
    _geom_torsion_site_symmetry_1
    _geom_torsion_site_symmetry_2
    _geom_torsion_site_symmetry_3
    _geom_torsion_site_symmetry_4
    _geom_torsion
    _geom_torsion_publ_flag
    O2 C1 C2 C3 . . . . 179.2(2) ?
    O1 C1 C2 C3 . . . . -1.3(3) ?
    C1 C2 C3 C4 . . . . -178.8(2) ?
    C2 C3 C4 C5 . . . . -4.2(4) ?
    C2 C3 C4 C9 . . . . 175.9(2) ?
    C9 C4 C5 C6 . . . . 0.3(5) ?
    C3 C4 C5 C6 . . . . -179.7(3) ?
    C4 C5 C6 C7 . . . . 0.3(6) ?
    C5 C6 C7 C8 . . . . -0.2(6) ?
    C6 C7 C8 C9 . . . . -0.5(5) ?
    C7 C8 C9 O3 . . . . -177.5(3) ?
    C7 C8 C9 C4 . . . . 1.0(4) ?
    C5 C4 C9 O3 . . . . 177.7(2) ?
    C3 C4 C9 O3 . . . . -2.4(3) ?
    C5 C4 C9 C8 . . . . -0.9(4) ?
    C3 C4 C9 C8 . . . . 179.0(2) ?
    O2 Y1 C10 O5 2_755 . . . 3.52(13) ?
    O1 Y1 C10 O5 . . . . -102.64(12) ?
    O7 Y1 C10 O5 . . . . 87.26(12) ?
    O8 Y1 C10 O5 . . . . 98.43(13) ?
    O1W Y1 C10 O5 . . . . -82.29(15) ?
    O4 Y1 C10 O5 . . . . 164.1(2) ?
    N1 Y1 C10 O5 . . . . -178.19(11) ?
    C19 Y1 C10 O5 . . . . 88.28(12) ?
    O2 Y1 C10 O4 2_755 . . . -160.56(11) ?
    O1 Y1 C10 O4 . . . . 93.28(12) ?
    O7 Y1 C10 O4 . . . . -76.82(12) ?
    O8 Y1 C10 O4 . . . . -65.65(14) ?
    O1W Y1 C10 O4 . . . . 113.62(13) ?
    O5 Y1 C10 O4 . . . . -164.1(2) ?
    N1 Y1 C10 O4 . . . . 17.73(13) ?
    C19 Y1 C10 O4 . . . . -75.81(12) ?
    O2 Y1 C10 C11 2_755 . . . 110.3(6) ?
    O1 Y1 C10 C11 . . . . 4.2(5) ?
    O7 Y1 C10 C11 . . . . -165.9(6) ?
    O8 Y1 C10 C11 . . . . -154.7(5) ?
    O1W Y1 C10 C11 . . . . 24.5(6) ?
    O4 Y1 C10 C11 . . . . -89.1(6) ?
    O5 Y1 C10 C11 . . . . 106.8(6) ?
    N1 Y1 C10 C11 . . . . -71.4(6) ?
    C19 Y1 C10 C11 . . . . -164.9(5) ?
    O5 C10 C11 C12 . . . . -6.2(3) ?
    O4 C10 C11 C12 . . . . 176.3(2) ?
    Y1 C10 C11 C12 . . . . -103.7(5) ?
    C10 C11 C12 C13 . . . . 170.6(2) ?
    C11 C12 C13 C14 . . . . -15.9(4) ?
    C11 C12 C13 C18 . . . . 169.4(2) ?
    C18 C13 C14 C15 . . . . 0.5(4) ?
    C12 C13 C14 C15 . . . . -174.3(2) ?
    C13 C14 C15 C16 . . . . 0.3(4) ?
    C14 C15 C16 C17 . . . . -0.7(4) ?
    C15 C16 C17 C18 . . . . 0.3(4) ?
    C16 C17 C18 O6 . . . . -179.4(2) ?
    C16 C17 C18 C13 . . . . 0.4(4) ?
    C14 C13 C18 O6 . . . . 179.0(2) ?
    C12 C13 C18 O6 . . . . -6.1(3) ?
    C14 C13 C18 C17 . . . . -0.8(4) ?
    C12 C13 C18 C17 . . . . 174.1(2) ?
    O2 Y1 C19 O8 2_755 . . . -94.15(13) ?
    O1 Y1 C19 O8 . . . . 57.4(4) ?
    O7 Y1 C19 O8 . . . . 166.8(2) ?
    O1W Y1 C19 O8 . . . . -20.54(13) ?
    O4 Y1 C19 O8 . . . . 137.58(12) ?
    O5 Y1 C19 O8 . . . . -166.85(12) ?
    N1 Y1 C19 O8 . . . . 63.10(13) ?
    C10 Y1 C19 O8 . . . . 164.65(12) ?
    O2 Y1 C19 O7 2_755 . . . 99.04(13) ?
    O1 Y1 C19 O7 . . . . -109.5(3) ?
    O8 Y1 C19 O7 . . . . -166.8(2) ?
    O1W Y1 C19 O7 . . . . 172.66(12) ?
    O4 Y1 C19 O7 . . . . -29.23(13) ?
    O5 Y1 C19 O7 . . . . 26.35(13) ?
    N1 Y1 C19 O7 . . . . -103.70(12) ?
    C10 Y1 C19 O7 . . . . -2.16(14) ?
    O2 Y1 C19 C20 2_755 . . . 9.6(7) ?
    O1 Y1 C19 C20 . . . . 161.1(6) ?
    O7 Y1 C19 C20 . . . . -89.5(7) ?
    O8 Y1 C19 C20 . . . . 103.7(8) ?
    O1W Y1 C19 C20 . . . . 83.2(7) ?
    O4 Y1 C19 C20 . . . . -118.7(7) ?
    O5 Y1 C19 C20 . . . . -63.1(7) ?
    N1 Y1 C19 C20 . . . . 166.8(7) ?
    C10 Y1 C19 C20 . . . . -91.6(7) ?
    O8 C19 C20 C21 . . . . -2.7(3) ?
    O7 C19 C20 C21 . . . . 178.8(2) ?
    Y1 C19 C20 C21 . . . . -98.9(7) ?
    C19 C20 C21 C22 . . . . 176.6(2) ?
    C20 C21 C22 C23 . . . . 178.3(2) ?
    C20 C21 C22 C27 . . . . -3.2(4) ?
    C27 C22 C23 C24 . . . . -0.5(4) ?
    C21 C22 C23 C24 . . . . 178.1(2) ?
    C22 C23 C24 C25 . . . . 0.3(4) ?
    C23 C24 C25 C26 . . . . -0.1(5) ?
    C24 C25 C26 C27 . . . . 0.0(5) ?
    C25 C26 C27 O9 . . . . 179.3(3) ?
    C25 C26 C27 C22 . . . . -0.1(4) ?
    C23 C22 C27 O9 . . . . -179.1(2) ?
    C21 C22 C27 O9 . . . . 2.4(4) ?
    C23 C22 C27 C26 . . . . 0.3(4) ?
    C21 C22 C27 C26 . . . . -178.1(2) ?
    C32 C28 C29 N1 . . . . -0.6(4) ?
    N1 C30 C31 C32 . . . . 0.2(4) ?
    C30 C31 C32 C28 . . . . 1.0(4) ?
    C30 C31 C32 C33 . . . . -177.0(2) ?
    C29 C28 C32 C31 . . . . -0.8(4) ?
    C29 C28 C32 C33 . . . . 177.2(2) ?
    C31 C32 C33 C34 . . . . -34.2(3) ?
    C28 C32 C33 C34 . . . . 147.9(2) ?
    C31 C32 C33 C37 . . . . 145.1(3) ?
    C28 C32 C33 C37 . . . . -32.8(3) ?
    C37 C33 C34 C35 . . . . 0.0(3) ?
    C32 C33 C34 C35 . . . . 179.3(2) ?
    C33 C34 C35 N2 . . . . -1.6(4) ?
    N2 C36 C37 C33 . . . . -2.0(4) ?
    C34 C33 C37 C36 . . . . 1.7(4) ?
    C32 C33 C37 C36 . . . . -177.6(2) ?
    C42 C38 C39 N3 . . . . 0.2(5) ?
    N3 C40 C41 C42 . . . . -0.5(5) ?
    C40 C41 C42 C38 . . . . 1.1(4) ?
    C40 C41 C42 C43 . . . . -177.3(3) ?
    C39 C38 C42 C41 . . . . -0.9(4) ?
    C39 C38 C42 C43 . . . . 177.4(3) ?
    C41 C42 C43 C47 . . . . 152.0(3) ?
    C38 C42 C43 C47 . . . . -26.2(4) ?
    C41 C42 C43 C44 . . . . -26.2(4) ?
    C38 C42 C43 C44 . . . . 155.5(3) ?
    C47 C43 C44 C45 . . . . -1.9(4) ?
    C42 C43 C44 C45 . . . . 176.5(3) ?
    C43 C44 C45 N4 . . . . 0.6(5) ?
    C44 C43 C47 C46 . . . . 1.3(4) ?
    C42 C43 C47 C46 . . . . -177.1(3) ?
    N4 C46 C47 C43 . . . . 0.7(5) ?
    C31 C30 N1 C29 . . . . -1.5(4) ?
    C31 C30 N1 Y1 . . . . 177.5(2) ?
    C28 C29 N1 C30 . . . . 1.7(4) ?
    C28 C29 N1 Y1 . . . . -177.3(2) ?
    O2 Y1 N1 C30 2_755 . . . -106.9(2) ?
    O1 Y1 N1 C30 . . . . 7.31(18) ?
    O7 Y1 N1 C30 . . . . 161.33(18) ?
    O8 Y1 N1 C30 . . . . -147.00(19) ?
    O1W Y1 N1 C30 . . . . -70.16(19) ?
    O4 Y1 N1 C30 . . . . 85.37(18) ?
    O5 Y1 N1 C30 . . . . 76.0(2) ?
    C19 Y1 N1 C30 . . . . -171.59(19) ?
    C10 Y1 N1 C30 . . . . 77.07(19) ?
    O2 Y1 N1 C29 2_755 . . . 72.1(2) ?
    O1 Y1 N1 C29 . . . . -173.75(19) ?
    O7 Y1 N1 C29 . . . . -19.73(19) ?
    O8 Y1 N1 C29 . . . . 31.94(18) ?
    O1W Y1 N1 C29 . . . . 108.78(19) ?
    O4 Y1 N1 C29 . . . . -95.69(19) ?
    O5 Y1 N1 C29 . . . . -105.04(19) ?
    C19 Y1 N1 C29 . . . . 7.35(19) ?
    C10 Y1 N1 C29 . . . . -104.00(19) ?
    C37 C36 N2 C35 . . . . 0.4(4) ?
    C34 C35 N2 C36 . . . . 1.4(4) ?
    C41 C40 N3 C39 . . . . -0.3(5) ?
    C38 C39 N3 C40 . . . . 0.4(5) ?
    C47 C46 N4 C45 . . . . -2.0(5) ?
    C44 C45 N4 C46 . . . . 1.3(5) ?
    O2 C1 O1 Y1 . . . . -25.4(3) ?
    C2 C1 O1 Y1 . . . . 155.05(16) ?
    O2 Y1 O1 C1 2_755 . . . 5.03(17) ?
    O7 Y1 O1 C1 . . . . 126.82(17) ?
    O8 Y1 O1 C1 . . . . -101.99(17) ?
    O1W Y1 O1 C1 . . . . -64.87(16) ?
    O4 Y1 O1 C1 . . . . 132.13(16) ?
    O5 Y1 O1 C1 . . . . 77.24(16) ?
    N1 Y1 O1 C1 . . . . -150.95(16) ?
    C19 Y1 O1 C1 . . . . -145.1(3) ?
    C10 Y1 O1 C1 . . . . 103.98(16) ?
    O1 C1 O2 Y1 . . . 2_755 131.2(4) ?
    C2 C1 O2 Y1 . . . 2_755 -49.3(6) ?
    O5 C10 O4 Y1 . . . . -15.81(19) ?
    C11 C10 O4 Y1 . . . . 161.81(17) ?
    O2 Y1 O4 C10 2_755 . . . 24.65(14) ?
    O1 Y1 O4 C10 . . . . -78.93(12) ?
    O7 Y1 O4 C10 . . . . 98.69(12) ?
    O8 Y1 O4 C10 . . . . 133.22(11) ?
    O1W Y1 O4 C10 . . . . -111.25(13) ?
    O5 Y1 O4 C10 . . . . 8.89(11) ?
    N1 Y1 O4 C10 . . . . -161.98(13) ?
    C19 Y1 O4 C10 . . . . 112.15(12) ?
    O4 C10 O5 Y1 . . . . 15.54(19) ?
    C11 C10 O5 Y1 . . . . -161.99(18) ?
    O2 Y1 O5 C10 2_755 . . . -176.49(13) ?
    O1 Y1 O5 C10 . . . . 70.89(12) ?
    O7 Y1 O5 C10 . . . . -89.38(12) ?
    O8 Y1 O5 C10 . . . . -109.71(12) ?
    O1W Y1 O5 C10 . . . . 129.79(12) ?
    O4 Y1 O5 C10 . . . . -8.97(11) ?
    N1 Y1 O5 C10 . . . . 2.25(14) ?
    C19 Y1 O5 C10 . . . . -101.42(12) ?
    O8 C19 O7 Y1 . . . . -13.0(2) ?
    C20 C19 O7 Y1 . . . . 165.54(18) ?
    O2 Y1 O7 C19 2_755 . . . -77.50(13) ?
    O1 Y1 O7 C19 . . . . 156.09(13) ?
    O8 Y1 O7 C19 . . . . 7.34(12) ?
    O1W Y1 O7 C19 . . . . -9.26(15) ?
    O4 Y1 O7 C19 . . . . 150.83(13) ?
    O5 Y1 O7 C19 . . . . -154.81(13) ?
    N1 Y1 O7 C19 . . . . 77.50(13) ?
    C10 Y1 O7 C19 . . . . 177.97(13) ?
    O7 C19 O8 Y1 . . . . 13.0(2) ?
    C20 C19 O8 Y1 . . . . -165.49(19) ?
    O2 Y1 O8 C19 2_755 . . . 81.87(13) ?
    O1 Y1 O8 C19 . . . . -163.51(12) ?
    O7 Y1 O8 C19 . . . . -7.51(12) ?
    O1W Y1 O8 C19 . . . . 159.22(14) ?
    O4 Y1 O8 C19 . . . . -50.45(14) ?
    O5 Y1 O8 C19 . . . . 17.54(16) ?
    N1 Y1 O8 C19 . . . . -114.00(14) ?
    C10 Y1 O8 C19 . . . . -21.19(16) ?
loop_
    _geom_hbond_atom_site_label_D
    _geom_hbond_atom_site_label_H
    _geom_hbond_atom_site_label_A
    _geom_hbond_site_symmetry_A
    _geom_hbond_distance_DH
    _geom_hbond_distance_HA
    _geom_hbond_distance_DA
    _geom_hbond_angle_DHA
    O1W H1WA N4 2_656 0.833(16) 2.002(17) 2.830(3) 172(2)
    O9 H9 O7 2_765 0.904(17) 1.766(19) 2.650(2) 165(3)
    O1W H1WB O5 2_755 0.826(16) 2.004(17) 2.814(2) 166(3)
    O6 H6 N2 1_654 0.909(17) 1.814(18) 2.708(3) 167(3)
    O3 H3 O4 2_655 0.898(17) 1.723(18) 2.609(2) 168(3)
data_global
_journal_date_recd_electronic     2010-10-13
_journal_date_accepted     2010-11-02
_journal_name_full     'Acta Crystallographica, Section E'
_journal_year     2010
_journal_volume     66
_journal_issue     12
_journal_page_first     m1519
_journal_page_last     m1519
_journal_paper_category     QM
_journal_coeditor_code     DS2064
_publ_contact_author_name     'Dr Yi-Hang Wen'
_publ_contact_author_address
;
Zhejiang Key Laboratory for Reactive Chemistry on Solid Surfaces
Institute of Physical Chemistry
Zhejiang Normal University
Jinhua
Zhejiang 321004
People's Republic of China
;
_publ_contact_author_email     wyh@zjnu.edu.cn
_publ_contact_author_fax     '86 579 82282595'
_publ_contact_author_phone     '86 579 82282373'
_publ_section_title
;\
Bis[\m-3-(2-hydroxyphenyl)propenoato]bis{aqua(4,4'-bipyridine)bis[3-(2-\
hydroxyphenyl)propenoato]yttrium(III)} 4,4'-bipyridine disolvate
;
loop_
    _publ_author_name
    _publ_author_address
    'Chun-Yan Zhang'
;
Zhejiang Key Laboratory for Reactive Chemistry on Solid Surfaces
Institute of Physical Chemistry
Zhejiang Normal University
Jinhua
Zhejiang 321004
People's Republic of China
;
    'Jun-Dan Fu'
;
Zhejiang Key Laboratory for Reactive Chemistry on Solid Surfaces
Institute of Physical Chemistry
Zhejiang Normal University
Jinhua
Zhejiang 321004
People's Republic of China
;
    'Yi-Hang Wen'
;
Zhejiang Key Laboratory for Reactive Chemistry on Solid Surfaces
Institute of Physical Chemistry
Zhejiang Normal University
Jinhua
Zhejiang 321004
People's Republic of China
;
