# Supplementary material for: Bis[μ-3-(2-hy­droxy­phen­yl)propenoato]bis­{aqua­(4,4′-bipyridine)­bis­[3-(2-hydroxy­phen­yl)propenoato]yttrium(III)} 4,4′-bipyridine disolvate
Source: Acta Crystallogr Sect E Struct Rep Online. 2010 Nov 6;66(Pt 12):m1519. doi: 10.1107/S1600536810044831 (PMC3011796; doi:10.1107/S1600536810044831)
Supplement: Supplementary file 2 [file e-66-m1519-Isup2.hkl]

# 
# h,k,l, Fc-squared, Fo-squared, sigma(Fo-squared) and status flag 
# 
data_I
_shelx_title ' a in P1                     New: P-1' 
_shelx_refln_list_code          4 
_shelx_F_calc_maximum      223.44 
_exptl_crystal_F_000       936.00 
_reflns_d_resolution_high  0.7659 
 
loop_ 
 _symmetry_equiv_pos_as_xyz 
 'x, y, z' 
 '-x, -y, -z' 
 
_cell_length_a    11.8464 
_cell_length_b    13.5272 
_cell_length_c    13.7350 
_cell_angle_alpha  77.561 
_cell_angle_beta   88.850 
_cell_angle_gamma  82.283 
 
_shelx_F_squared_multiplier     1.000 
 
loop_ 
 _refln_index_h 
 _refln_index_k 
 _refln_index_l 
 _refln_F_squared_calc 
 _refln_F_squared_meas 
 _refln_F_squared_sigma 
 _refln_observed_status 
   1   0   0     4770.82     4817.23     48.80 o 
   2   0   0      874.18      837.78     10.46 o 
   3   0   0     8693.58     8626.69     73.21 o 
   4   0   0     4049.51     3952.72     36.69 o 
   5   0   0     6336.94     6734.26     60.22 o 
   6   0   0     5484.62     5946.39     51.70 o 
   7   0   0      180.90      141.07      6.41 o 
   8   0   0     1152.13     1118.66     23.14 o 
   9   0   0        2.74       -6.47     11.16 o 
  10   0   0     1072.90     1083.57     36.20 o 
  11   0   0     1010.49     1072.40     58.29 o 
  12   0   0       58.86       57.43     18.59 o 
  13   0   0       11.47       16.69     27.68 o 
  14   0   0      267.62      224.24     35.04 o 
  15   0   0       38.09       57.74     37.06 o 
 -15   1   0        2.89       27.22     29.23 o 
 -14   1   0      196.82      179.08     46.38 o 
 -13   1   0       83.06      143.55     48.54 o 
 -12   1   0      128.15       91.21     19.58 o 
 -11   1   0      707.54      657.51     35.19 o 
 -10   1   0      610.70      599.44     27.55 o 
  -9   1   0      462.11      458.44     23.22 o 
  -8   1   0       45.43       60.58     28.52 o 
  -7   1   0     3206.70     3354.96     43.92 o 
  -6   1   0     2282.15     2194.64     26.46 o 
  -5   1   0     1690.00     1709.48     19.46 o 
  -4   1   0     2817.09     2916.73     28.14 o 
  -3   1   0    16651.47    16679.34    135.91 o 
  -2   1   0    40490.20    36679.02    442.25 o 
  -1   1   0      393.77      381.26      9.49 o 
   0   1   0     7469.04     6722.47    231.45 o 
   1   1   0     6590.79     6502.38     64.09 o 
   2   1   0      437.19      424.38      9.49 o 
   3   1   0       14.87       20.00      5.38 o 
   4   1   0     1863.61     1797.66     21.32 o 
   5   1   0      142.11      119.71      5.10 o 
   6   1   0      367.50      409.63      8.74 o 
   7   1   0       29.48       32.64      4.70 o 
   8   1   0     2024.42     2011.19     36.45 o 
   9   1   0      702.53      697.44     24.46 o 
  10   1   0      179.93      218.80     20.14 o 
  11   1   0      244.17      259.49     58.54 o 
  12   1   0       19.88       -2.46     23.57 o 
  13   1   0       42.80       40.74     25.38 o 
  14   1   0       96.94       71.57     30.88 o 
  15   1   0      274.19      352.65     43.43 o 
 -14   2   0       19.52       36.62     27.45 o 
 -13   2   0      208.54      198.22     22.00 o 
 -12   2   0      128.53      167.97     23.48 o 
 -11   2   0       13.11       29.31     22.53 o 
 -10   2   0      181.50      175.84     18.42 o 
  -9   2   0      419.02      424.26     22.19 o 
  -8   2   0      798.44      762.26     26.74 o 
  -7   2   0       12.96       14.88      6.70 o 
  -6   2   0      168.34      172.00     10.62 o 
  -5   2   0     2221.10     2288.91     35.58 o 
  -4   2   0      171.08      157.90      4.44 o 
  -3   2   0       85.01      103.66      4.52 o 
  -2   2   0     1166.32     1170.06     15.17 o 
  -1   2   0     2633.55     2693.53     30.59 o 
   0   2   0        1.09       -2.62      2.62 o 
   1   2   0    11876.38    11421.30    144.49 o 
   2   2   0     4661.71     4554.70     54.17 o 
   3   2   0       58.65       66.65      6.11 o 
   4   2   0      340.34      304.18      8.80 o 
   5   2   0     2832.03     2817.45     27.99 o 
   6   2   0     2204.72     2214.78     26.89 o 
   7   2   0      105.52      109.91      6.35 o 
   8   2   0      159.80      158.03      8.48 o 
   9   2   0      159.91      164.95     15.63 o 
  10   2   0        6.78        1.82     14.60 o 
  11   2   0      213.18      202.06     28.06 o 
  12   2   0      115.23      112.04     27.55 o 
  13   2   0       13.40       14.17     25.06 o 
  14   2   0        5.70       14.61     27.77 o 
  15   2   0      199.59      247.41     40.92 o 
 -14   3   0      103.73      151.43     25.21 o 
 -13   3   0        8.88       -6.19     15.56 o 
 -12   3   0      205.30      202.48     28.30 o 
 -11   3   0      769.73      774.65     42.58 o 
 -10   3   0       86.99       93.87     14.74 o 
  -9   3   0       33.85       31.03     12.40 o 
  -8   3   0     1113.92     1086.99     30.79 o 
  -7   3   0      998.18      933.54     26.36 o 
  -6   3   0      142.95      149.96     10.29 o 
  -5   3   0     7205.08     7252.54     61.68 o 
  -4   3   0     2315.56     2327.81     24.02 o 
  -3   3   0     1023.10      998.57     13.38 o 
  -2   3   0     1177.90     1285.76     18.79 o 
  -1   3   0    10658.36    10524.32    108.23 o 
   0   3   0    39957.41    36221.92    325.07 o 
   1   3   0     2052.43     1975.55     25.82 o 
   2   3   0     5583.62     5560.17     52.49 o 
   3   3   0     2035.53     2016.62     23.64 o 
   4   3   0       45.25       46.92      4.84 o 
   5   3   0     2097.60     2106.42     28.96 o 
   6   3   0     2552.23     2562.12     35.40 o 
   7   3   0       97.12      109.14      9.35 o 
   8   3   0      104.54      118.71      8.64 o 
   9   3   0      262.73      333.97     18.22 o 
  10   3   0     1299.58     1306.25     52.89 o 
  11   3   0       34.44       40.90     17.45 o 
  12   3   0      209.97      267.13     40.98 o 
  13   3   0      159.56      194.11     34.21 o 
  14   3   0       35.33       18.03     29.61 o 
  15   3   0       19.58       67.32     35.57 o 
 -14   4   0      179.06      187.05     24.92 o 
 -13   4   0       46.87       31.67     17.20 o 
 -12   4   0       61.67       38.84     15.81 o 
 -11   4   0      997.13      907.79     30.27 o 
 -10   4   0     1009.70      969.39     29.09 o 
  -9   4   0        2.91       -9.98      9.98 o 
  -8   4   0      465.55      469.29     26.48 o 
  -7   4   0     2321.74     2231.09     57.46 o 
  -6   4   0     1823.26     1896.87     24.64 o 
  -5   4   0      260.65      257.44      6.78 o 
  -4   4   0     1055.59     1014.96     15.06 o 
  -3   4   0      931.09      862.90     14.97 o 
  -2   4   0     4558.59     4599.08     53.17 o 
  -1   4   0     5369.87     5148.89     58.14 o 
   0   4   0    18146.50    17790.04    164.60 o 
   1   4   0     4098.89     4098.93     44.15 o 
   2   4   0       81.22       83.21      3.87 o 
   3   4   0     1010.11      986.86     14.88 o 
   4   4   0      259.89      226.50      8.61 o 
   5   4   0     1214.10     1286.20     22.05 o 
   6   4   0     4458.04     4572.48     63.49 o 
   7   4   0     2187.14     2098.59     30.52 o 
   8   4   0      181.26      166.72     10.78 o 
   9   4   0      110.99      109.81     10.48 o 
  10   4   0     2604.12     2648.38     51.85 o 
  11   4   0      925.89      976.97     40.13 o 
  12   4   0        0.62      -10.16     17.57 o 
  13   4   0      127.53       80.23     24.01 o 
  14   4   0      234.70      281.32     41.50 o 
  15   4   0       64.80       49.73     33.42 o 
 -14   5   0       65.41       30.97     36.87 o 
 -13   5   0      235.35      260.11     29.96 o 
 -12   5   0        8.53        0.09     13.05 o 
 -11   5   0      403.07      419.96     20.84 o 
 -10   5   0     1398.64     1375.94     32.45 o 
  -9   5   0      156.52      156.89     12.73 o 
  -8   5   0        0.44       -7.14      7.14 o 
  -7   5   0     1048.91     1114.36     43.12 o 
  -6   5   0      344.40      330.61     14.58 o 
  -5   5   0       27.87       40.77      5.18 o 
  -4   5   0     4220.04     4464.35     46.30 o 
  -3   5   0     2802.14     2895.58     38.78 o 
  -2   5   0     2127.61     2011.48     29.48 o 
  -1   5   0       33.23       28.36      5.38 o 
   0   5   0     1012.30      990.22     16.93 o 
   1   5   0     5641.47     5387.93     73.57 o 
   2   5   0     1607.25     1686.19     21.32 o 
   3   5   0       16.09       21.44      4.26 o 
   4   5   0    10985.28    11041.04    112.62 o 
   5   5   0      109.95       99.34      7.81 o 
   6   5   0     1065.85     1232.57     21.57 o 
   7   5   0     3581.89     3491.04     43.86 o 
   8   5   0      334.97      374.51     15.71 o 
   9   5   0     1321.37     1306.53     28.92 o 
  10   5   0     2788.79     2584.43     57.24 o 
  11   5   0      206.65      248.55     30.82 o 
  12   5   0       22.08       43.13     25.56 o 
  13   5   0      239.48      252.62     37.18 o 
  14   5   0      135.15      116.85     35.24 o 
  15   5   0      350.40      393.29     48.87 o 
 -13   6   0      116.78      169.90     34.68 o 
 -12   6   0      183.06      156.13     25.70 o 
 -11   6   0       46.32       35.35     19.34 o 
 -10   6   0      687.12      627.27     32.94 o 
  -9   6   0      443.40      484.76     28.10 o 
  -8   6   0       18.05       16.66     13.34 o 
  -7   6   0      591.93      585.63     25.06 o 
  -6   6   0     1189.69     1193.93     32.67 o 
  -5   6   0     1369.30     1372.71     27.51 o 
  -4   6   0      250.29      296.72     10.87 o 
  -3   6   0       21.76       53.02      7.21 o 
  -2   6   0     4384.11     4418.23     62.16 o 
  -1   6   0     2757.52     2772.25     58.30 o 
   0   6   0       40.44       47.06      7.52 o 
   1   6   0     4508.96     4557.44     56.78 o 
   2   6   0    15511.15    15536.76    142.83 o 
   3   6   0     1461.75     1808.57     28.94 o 
   4   6   0      208.52      156.81      8.69 o 
   5   6   0     3703.77     3685.93     46.59 o 
   6   6   0        8.27       15.24      6.69 o 
   7   6   0      566.16      542.14     17.49 o 
   8   6   0     1670.62     1614.65     35.04 o 
   9   6   0     2485.60     2515.69     42.48 o 
  10   6   0        4.42       23.97     13.84 o 
  11   6   0      654.78      589.22     51.65 o 
  12   6   0      425.93      487.69     50.75 o 
  13   6   0       56.42       57.53     30.05 o 
  14   6   0      169.64      203.51     87.94 o 
  15   6   0      144.79      128.62     40.29 o 
 -13   7   0        2.30       17.14     33.30 o 
 -12   7   0      258.71      272.26     30.38 o 
 -11   7   0       58.80       52.97     20.80 o 
 -10   7   0        4.64       12.99     17.88 o 
  -9   7   0     1003.62      971.59     39.06 o 
  -8   7   0       33.85       12.83     16.33 o 
  -7   7   0      617.05      661.85     27.50 o 
  -6   7   0      283.83      297.45     39.08 o 
  -5   7   0     1662.61     1633.18     31.36 o 
  -4   7   0     3925.18     3923.52     69.95 o 
  -3   7   0       33.78       31.14      8.52 o 
  -2   7   0       47.87       17.76      7.90 o 
  -1   7   0     8223.25     8279.66    106.19 o 
   0   7   0      816.27      875.97     22.29 o 
   1   7   0       76.93       83.12      8.51 o 
   2   7   0      810.01      729.53     16.42 o 
   3   7   0     2593.04     2504.39     39.31 o 
   4   7   0      123.32      136.58      6.02 o 
   5   7   0     2475.63     2451.92     37.94 o 
   6   7   0      953.71     1007.94     22.13 o 
   7   7   0       10.18       29.45      8.72 o 
   8   7   0      373.29      392.73     17.08 o 
   9   7   0       53.52       70.36     11.92 o 
  10   7   0     1395.55     1402.95     44.26 o 
  11   7   0       16.07        7.85     16.67 o 
  12   7   0      213.37      220.75     41.90 o 
  13   7   0      229.63      208.18     35.29 o 
  14   7   0        8.10       -7.48     28.38 o 
 -12   8   0       55.83       -2.41     30.72 o 
 -11   8   0      229.61      183.38     26.59 o 
 -10   8   0      253.63      272.01     26.74 o 
  -9   8   0      122.98      122.54     23.19 o 
  -8   8   0      198.09      208.81     21.14 o 
  -7   8   0      569.04      649.59     28.26 o 
  -6   8   0      157.06      150.00     15.88 o 
  -5   8   0      196.96      233.97     28.30 o 
  -4   8   0     1338.82     1330.45     44.78 o 
  -3   8   0      500.32      499.72     21.01 o 
  -2   8   0       17.09       13.32     13.07 o 
  -1   8   0     1590.98     1633.82     33.93 o 
   0   8   0      852.82      827.21     42.03 o 
   1   8   0      305.91      280.80     14.96 o 
   2   8   0       14.36        8.26      5.66 o 
   3   8   0     2330.34     2299.86     31.16 o 
   4   8   0     2355.76     2405.94     42.72 o 
   5   8   0      132.88      136.36      9.79 o 
   6   8   0      975.63      981.93     20.52 o 
   7   8   0      514.00      477.59     17.32 o 
   8   8   0       78.42       72.61     11.49 o 
   9   8   0       57.95       73.80     13.74 o 
  10   8   0      526.84      570.24     25.21 o 
  11   8   0       28.00       33.78     15.63 o 
  12   8   0      178.76      223.45     43.67 o 
  13   8   0      732.53      790.79    110.33 o 
  14   8   0      174.71      246.75     40.48 o 
 -11   9   0      120.76      125.14     26.87 o 
 -10   9   0      321.57      318.34     29.16 o 
  -9   9   0      188.01      167.54     26.39 o 
  -8   9   0        8.77       27.53     16.86 o 
  -7   9   0       71.66       68.50     16.29 o 
  -6   9   0      136.11      143.15     18.68 o 
  -5   9   0      150.65      169.86     14.73 o 
  -4   9   0     1056.69     1081.55     34.68 o 
  -3   9   0      928.72      944.46     43.85 o 
  -2   9   0      225.86      226.72     15.68 o 
  -1   9   0      469.81      470.86     19.64 o 
   0   9   0     1353.61     1372.44     36.74 o 
   1   9   0      744.41      770.21     24.32 o 
   2   9   0       59.45       60.08     11.91 o 
   3   9   0      786.97      797.10     16.97 o 
   4   9   0      406.78      421.78     16.50 o 
   5   9   0        7.36       14.90      8.02 o 
   6   9   0     2001.93     1946.33     29.77 o 
   7   9   0     2861.11     2757.93     40.25 o 
   8   9   0      845.34      801.76     23.56 o 
   9   9   0      139.08      158.49     14.60 o 
  10   9   0      521.99      524.92     22.42 o 
  11   9   0      764.70      752.73     27.26 o 
  12   9   0      126.05      156.71     38.19 o 
  13   9   0      299.25      276.07     47.94 o 
  14   9   0      199.12      241.21     40.02 o 
 -11  10   0        0.37       -6.13     45.57 o 
 -10  10   0      218.38      267.93     29.25 o 
  -9  10   0      350.12      345.49     28.72 o 
  -8  10   0        2.19      -15.66     15.66 o 
  -7  10   0      131.44      130.07     19.57 o 
  -6  10   0      471.40      496.18     25.42 o 
  -5  10   0      322.17      345.92     29.70 o 
  -4  10   0        9.12       22.95     16.56 o 
  -3  10   0      701.17      713.22     29.91 o 
  -2  10   0      842.71      829.71     39.15 o 
  -1  10   0       12.12        2.83     10.58 o 
   0  10   0      491.70      465.53     21.23 o 
   1  10   0      679.06      719.43     25.02 o 
   2  10   0       69.15       72.80      8.57 o 
   3  10   0      101.61       97.12      8.74 o 
   4  10   0     1971.17     1896.09     49.47 o 
   5  10   0     4422.14     4227.18     63.40 o 
   6  10   0      397.71      408.72     19.31 o 
   7  10   0      805.73      755.43     19.90 o 
   8  10   0      668.94      681.28     21.77 o 
   9  10   0      291.15      308.15     18.01 o 
  10  10   0        1.02       -5.42     12.47 o 
  11  10   0      272.96      293.00     23.77 o 
  12  10   0      397.59      383.09     30.91 o 
  13  10   0       31.06        1.76     36.01 o 
 -10  11   0       11.18       -0.46     21.97 o 
  -9  11   0      378.55      380.51     51.23 o 
  -8  11   0      172.26      193.64     24.33 o 
  -7  11   0       33.77       27.23     17.22 o 
  -6  11   0      125.03      151.32     29.53 o 
  -5  11   0      703.59      683.15     26.51 o 
  -4  11   0      110.95       97.78     40.47 o 
  -3  11   0       84.87      106.33     18.58 o 
  -2  11   0      721.03      753.55     34.03 o 
  -1  11   0      107.31      115.10     19.65 o 
   0  11   0      135.12      158.96     26.93 o 
   1  11   0      588.70      594.88     36.90 o 
   2  11   0      639.63      644.72     18.92 o 
   3  11   0     1601.46     1552.59     27.94 o 
   4  11   0      123.11      127.23     11.80 o 
   5  11   0      777.52      774.30     26.56 o 
   6  11   0      503.13      496.33     21.60 o 
   7  11   0       44.59       44.33     13.42 o 
   8  11   0      130.92      144.76     17.66 o 
   9  11   0      407.95      395.51     21.77 o 
  10  11   0       19.04       10.30     14.64 o 
  11  11   0        9.60       10.78     16.73 o 
  12  11   0      565.50      627.03     31.94 o 
  13  11   0       91.29      144.51     40.00 o 
  -9  12   0       60.82       38.70     26.79 o 
  -8  12   0      332.96      346.28     54.18 o 
  -7  12   0      198.84      217.28     31.00 o 
  -6  12   0       31.33       12.71     19.46 o 
  -5  12   0      444.19      455.63     36.08 o 
  -4  12   0      319.43      369.30     58.38 o 
  -3  12   0      155.33      164.45     22.53 o 
  -2  12   0       64.91       63.73     18.77 o 
  -1  12   0       71.39       96.69     26.04 o 
   0  12   0     1314.67     1357.12     45.99 o 
   1  12   0        2.92       -5.83     14.66 o 
   2  12   0       64.42       55.98      7.28 o 
   3  12   0      907.04      874.05     21.49 o 
   4  12   0      319.03      314.86     16.46 o 
   5  12   0        6.58       -1.54     10.10 o 
   6  12   0     1823.40     1660.45     68.00 o 
   7  12   0       58.80       46.38     14.11 o 
   8  12   0        1.35        0.15     18.02 o 
   9  12   0      428.22      449.20     32.95 o 
  10  12   0      109.43      109.34     18.08 o 
  11  12   0        1.59       41.18     16.67 o 
  12  12   0        6.93       -4.55     26.57 o 
  -8  13   0       70.98       23.92     25.85 o 
  -7  13   0      347.45      388.87     34.06 o 
  -6  13   0      100.36      176.17     25.47 o 
  -5  13   0       12.88       -0.44     20.12 o 
  -4  13   0      360.73      330.04     59.86 o 
  -3  13   0      690.51      619.52     68.12 o 
  -2  13   0      563.98      526.73     33.85 o 
  -1  13   0       20.52       31.87     19.53 o 
   0  13   0      277.86      305.60     42.49 o 
   1  13   0     1431.74     1496.36     50.61 o 
   2  13   0       26.77       30.01      8.89 o 
   3  13   0       33.17       41.09     12.37 o 
   4  13   0      413.51      419.08     19.32 o 
   5  13   0        1.46       -3.74     10.98 o 
   6  13   0      171.73      182.98     50.88 o 
   7  13   0      472.98      475.57     31.99 o 
   8  13   0       64.23       60.09     21.79 o 
   9  13   0        1.78       13.38     21.26 o 
  10  13   0       52.25       44.70     25.19 o 
  11  13   0      149.71      142.88     47.75 o 
  -7  14   0      157.48      156.09     53.07 o 
  -6  14   0      149.13      120.46     26.03 o 
  -5  14   0      110.71      131.14     53.27 o 
  -4  14   0        3.53       11.04     43.02 o 
  -3  14   0      348.67      458.59     66.83 o 
  -2  14   0      572.80      534.26     36.26 o 
  -1  14   0       14.61      -11.66     19.01 o 
   0  14   0        6.89       -4.92     18.21 o 
   1  14   0      213.23      205.17     27.50 o 
   2  14   0        6.49       17.19      9.95 o 
   3  14   0        4.70       19.16     10.62 o 
   4  14   0      116.22      145.17     15.00 o 
   5  14   0      184.01      213.08     24.68 o 
   6  14   0       26.75       44.14     19.81 o 
   7  14   0       33.11       24.37     20.11 o 
   8  14   0       61.81       74.63     24.14 o 
   9  14   0       11.88      -29.79     29.79 o 
  10  14   0       31.87       20.42     39.68 o 
  -5  15   0      140.26       51.88     54.57 o 
  -4  15   0       32.06       17.31     46.92 o 
  -3  15   0        2.61      -13.18     42.37 o 
  -2  15   0       92.54      161.77     51.28 o 
  -1  15   0       59.57       49.74     34.62 o 
   0  15   0       13.18        1.47     26.01 o 
   1  15   0      393.50      381.90     35.46 o 
   2  15   0      146.34      160.79     13.25 o 
   3  15   0       26.11       21.35     18.08 o 
   4  15   0        4.01       -8.50     47.57 o 
   5  15   0       18.46       25.32     19.50 o 
   6  15   0       53.88       30.54     21.69 o 
   7  15   0       85.91      100.19     37.73 o 
   8  15   0      193.83      323.31     51.19 o 
   9  15   0      128.67      110.40     44.13 o 
  -3  16   0       15.61       61.67     51.23 o 
  -2  16   0      147.09      182.24     60.19 o 
  -1  16   0       91.23       33.49     30.75 o 
   0  16   0       24.52      -18.31     23.56 o 
   1  16   0       41.53       85.63     27.52 o 
   2  16   0      175.73      174.70     20.65 o 
   3  16   0       71.64       49.26     26.84 o 
   4  16   0        0.84       22.74     27.75 o 
   5  16   0      178.55      256.95     38.61 o 
   6  16   0      243.02      284.01     44.69 o 
   7  16   0       55.53       92.91     38.05 o 
   2  17   0       34.07       64.37     27.15 o 
   3  17   0      206.94      207.16     34.71 o 
   4  17   0       39.83       75.78     33.60 o 
  -7 -16   1       24.80      -26.17     32.95 o 
  -6 -16   1      117.72      133.37     39.72 o 
  -5 -16   1      110.64       54.20     35.22 o 
  -4 -16   1        0.05      -10.81     28.96 o 
  -3 -16   1       17.94       24.22     23.09 o 
  -2 -16   1      532.98      564.49     32.04 o 
  -1 -16   1      305.11      287.80     27.11 o 
   0 -16   1        4.71       45.68     25.94 o 
   1 -16   1       84.41      113.97     31.22 o 
   2 -16   1       96.64      110.08     56.71 o 
   3 -16   1       10.37       46.96     49.89 o 
  -8 -15   1      307.18      352.27     50.63 o 
  -7 -15   1       32.45       29.19     34.80 o 
  -6 -15   1       29.12        6.79     21.10 o 
  -5 -15   1      121.94      134.89     24.57 o 
  -4 -15   1      179.68      236.01     35.96 o 
  -3 -15   1       95.95       59.68     18.26 o 
  -2 -15   1       41.15       44.22     16.98 o 
  -1 -15   1      588.36      567.39     26.90 o 
   0 -15   1       23.00       31.58     26.15 o 
   1 -15   1       19.50       25.37     23.76 o 
   2 -15   1      150.49      208.85     36.71 o 
   3 -15   1       23.52       17.08     46.59 o 
   4 -15   1        7.48       10.58     47.24 o 
   5 -15   1       99.77       37.97     25.11 o 
 -10 -14   1       94.73       79.12     42.79 o 
  -9 -14   1       36.57       -0.14     37.17 o 
  -8 -14   1      121.08      140.42     28.41 o 
  -7 -14   1       40.09       44.55     21.61 o 
  -6 -14   1        4.11       -5.10     18.50 o 
  -5 -14   1       12.89       12.81     18.20 o 
  -4 -14   1       68.55      110.02     20.88 o 
  -3 -14   1      149.28      141.84     13.81 o 
  -2 -14   1       15.20       -5.16     10.40 o 
  -1 -14   1      485.03      476.34     24.00 o 
   0 -14   1      111.45      167.55     27.76 o 
   1 -14   1       18.77       17.57     20.84 o 
   2 -14   1      119.35      156.94     26.35 o 
   3 -14   1      341.64      356.08     63.21 o 
   4 -14   1      145.18      135.83     53.60 o 
   5 -14   1       24.40       38.53     25.08 o 
   6 -14   1       77.94      108.02     27.47 o 
 -11 -13   1       61.46       87.85     45.29 o 
 -10 -13   1       67.63       97.60     27.36 o 
  -9 -13   1        8.34       -5.72     21.69 o 
  -8 -13   1      207.62      185.51     26.46 o 
  -7 -13   1      235.55      246.46     27.37 o 
  -6 -13   1      187.78      202.30     24.76 o 
  -5 -13   1        3.89       11.33     12.21 o 
  -4 -13   1       66.35       59.35     20.10 o 
  -3 -13   1      102.88      131.27     12.69 o 
  -2 -13   1       72.98       56.43      9.90 o 
  -1 -13   1      167.89      162.54     16.35 o 
   0 -13   1     1162.97     1147.85     70.43 o 
   1 -13   1      124.29      108.07     31.85 o 
   2 -13   1        0.08       -2.38     18.09 o 
   3 -13   1      281.93      292.30     35.21 o 
   4 -13   1      523.82      549.49     82.95 o 
   5 -13   1       43.75       59.83     36.20 o 
   6 -13   1       76.83       93.65     24.58 o 
   7 -13   1      180.70      220.27     30.84 o 
   8 -13   1       50.44       77.14     52.62 o 
 -12 -12   1       38.57       31.12     23.79 o 
 -11 -12   1       18.23       11.50     16.26 o 
 -10 -12   1      133.94      126.93     20.04 o 
  -9 -12   1      730.00      636.03     37.47 o 
  -8 -12   1       12.10        4.99     18.49 o 
  -7 -12   1       20.17        8.89     21.76 o 
  -6 -12   1      678.28      628.21     25.76 o 
  -5 -12   1       12.27        6.06     10.79 o 
  -4 -12   1      384.61      327.89     17.67 o 
  -3 -12   1      518.14      502.82     18.12 o 
  -2 -12   1      118.07      128.29     10.03 o 
  -1 -12   1      402.14      379.47     17.37 o 
   0 -12   1      630.01      724.22     36.14 o 
   1 -12   1      491.54      551.65     32.50 o 
   2 -12   1        6.82        6.84     17.25 o 
   3 -12   1       11.96       20.98     18.70 o 
   4 -12   1      214.15      217.81     38.47 o 
   5 -12   1      284.69      351.13     26.98 o 
   6 -12   1        2.96       -7.80     19.55 o 
   7 -12   1      132.86       79.40     24.32 o 
   8 -12   1      171.91      236.92     47.84 o 
   9 -12   1      101.38      102.41     29.98 o 
 -12 -11   1      685.90      741.85     44.96 o 
 -11 -11   1      317.31      352.89     25.34 o 
 -10 -11   1        1.61        7.33     15.08 o 
  -9 -11   1      518.54      544.26     26.65 o 
  -8 -11   1      814.08      771.84     29.88 o 
  -7 -11   1       11.59       20.39     12.53 o 
  -6 -11   1      812.23      727.41     26.01 o 
  -5 -11   1       51.65       83.02     18.17 o 
  -4 -11   1      185.52      168.71     13.56 o 
  -3 -11   1       69.79       61.39     11.16 o 
  -2 -11   1      281.39      298.54     12.19 o 
  -1 -11   1     1202.70     1171.17     68.79 o 
   0 -11   1        0.96       -0.69     15.10 o 
   1 -11   1      830.48      809.80     35.66 o 
   2 -11   1      943.02      962.82     38.90 o 
   3 -11   1      522.60      592.95     32.16 o 
   4 -11   1        3.56       -0.01     10.67 o 
   5 -11   1      660.97      676.04     42.67 o 
   6 -11   1      157.48      181.07     24.26 o 
   7 -11   1      110.43       80.19     33.44 o 
   8 -11   1      127.95      170.82     27.63 o 
   9 -11   1      324.53      397.33     37.69 o 
  10 -11   1       12.16       -2.68     28.03 o 
 -13 -10   1        4.27       35.22     36.15 o 
 -12 -10   1      666.28      756.30     45.05 o 
 -11 -10   1      605.54      622.42     29.96 o 
 -10 -10   1      312.73      315.08     19.83 o 
  -9 -10   1      194.32      187.92     16.19 o 
  -8 -10   1     1212.35     1194.69     28.18 o 
  -7 -10   1      964.48      947.69     22.43 o 
  -6 -10   1      261.38      226.33     16.27 o 
  -5 -10   1      721.72      643.31     23.46 o 
  -4 -10   1      441.16      405.46     17.09 o 
  -3 -10   1      540.86      537.19     23.54 o 
  -2 -10   1      480.24      438.39     13.26 o 
  -1 -10   1       81.91       76.40     25.01 o 
   0 -10   1     3087.32     2943.78     65.41 o 
   1 -10   1       18.48        9.54     13.79 o 
   2 -10   1      115.02      131.74     19.37 o 
   3 -10   1      445.94      497.39     28.31 o 
   4 -10   1      112.20      121.67     12.32 o 
   5 -10   1      140.04      125.95     19.01 o 
   6 -10   1      402.96      448.79     24.94 o 
   7 -10   1       84.81      116.88     19.76 o 
   8 -10   1       89.16       95.86     20.58 o 
   9 -10   1      439.20      469.47     48.40 o 
  10 -10   1      238.25      202.07     27.50 o 
  11 -10   1        4.69       14.04     28.54 o 
 -13  -9   1      140.34      166.83     44.04 o 
 -12  -9   1       39.76        5.89     32.44 o 
 -11  -9   1     1059.15     1106.94     32.65 o 
 -10  -9   1     1133.66     1141.52     31.11 o 
  -9  -9   1       17.13       11.78     13.98 o 
  -8  -9   1     1184.09     1200.85     40.84 o 
  -7  -9   1     2543.36     2522.10     45.22 o 
  -6  -9   1     1539.75     1460.45     41.82 o 
  -5  -9   1        1.72       -6.32      8.01 o 
  -4  -9   1       28.54       18.64      8.31 o 
  -3  -9   1      116.71      115.06     11.78 o 
  -2  -9   1        6.25       -1.03      5.06 o 
  -1  -9   1       40.01       38.32     15.02 o 
   0  -9   1      339.26      342.31     17.57 o 
   1  -9   1       94.95       89.77     12.17 o 
   2  -9   1        1.89        3.45      9.88 o 
   3  -9   1      632.61      659.46     24.50 o 
   4  -9   1      543.78      572.28     18.21 o 
   5  -9   1        2.34       -8.11     13.20 o 
   6  -9   1      476.57      494.04     24.77 o 
   7  -9   1      323.50      309.82     24.91 o 
   8  -9   1        4.72       18.58     17.06 o 
   9  -9   1       92.54      117.34     22.48 o 
  10  -9   1      489.79      537.11     34.44 o 
  11  -9   1       21.19       -2.20     22.34 o 
 -14  -8   1      249.01      339.44     43.42 o 
 -13  -8   1      353.07      365.26     51.14 o 
 -12  -8   1      270.40      202.52     41.58 o 
 -11  -8   1      295.49      294.69     26.16 o 
 -10  -8   1      700.14      724.71     26.28 o 
  -9  -8   1      524.62      538.68     21.13 o 
  -8  -8   1      297.89      310.01     16.17 o 
  -7  -8   1       20.79       14.88      9.77 o 
  -6  -8   1      298.21      316.62     14.36 o 
  -5  -8   1       39.50       39.67      7.30 o 
  -4  -8   1      131.79      143.84     13.28 o 
  -3  -8   1       66.18       61.59      7.49 o 
  -2  -8   1      422.80      431.60     11.81 o 
  -1  -8   1       29.10       27.29      8.61 o 
   0  -8   1       99.82      117.73     11.43 o 
   1  -8   1      226.31      250.50     14.84 o 
   2  -8   1      658.42      654.02     22.09 o 
   3  -8   1       22.30       43.97     10.50 o 
   4  -8   1      520.78      526.88     12.34 o 
   5  -8   1      117.75      142.01     12.70 o 
   6  -8   1      229.62      240.27     18.71 o 
   7  -8   1      262.58      279.30     24.35 o 
   8  -8   1      123.99       84.91     26.39 o 
   9  -8   1      162.77      142.21     22.08 o 
  10  -8   1      147.11      144.45     24.09 o 
  11  -8   1      233.47      261.85     29.57 o 
  12  -8   1       40.60       44.95     30.16 o 
 -14  -7   1       47.63       55.06     33.07 o 
 -13  -7   1      155.65      102.07     36.75 o 
 -12  -7   1      403.20      530.84     53.60 o 
 -11  -7   1      548.60      538.50     50.17 o 
 -10  -7   1        9.05        4.26     11.40 o 
  -9  -7   1      130.63      141.06     14.03 o 
  -8  -7   1       53.08       74.85     11.44 o 
  -7  -7   1       36.10       32.97      9.13 o 
  -6  -7   1      347.88      343.72     15.44 o 
  -5  -7   1      822.00      810.18     27.03 o 
  -4  -7   1      109.73      116.61      6.42 o 
  -3  -7   1       18.62       16.32      5.69 o 
  -2  -7   1      648.07      594.99     13.19 o 
  -1  -7   1       42.35       64.92      8.90 o 
   0  -7   1     1382.93     1467.64     30.05 o 
   1  -7   1      655.01      706.16     24.97 o 
   2  -7   1      158.00      135.11     11.41 o 
   3  -7   1        8.39        7.11      8.07 o 
   4  -7   1     1569.61     1626.21     24.36 o 
   5  -7   1     1732.21     1784.32     34.19 o 
   6  -7   1      257.67      269.24     18.16 o 
   7  -7   1        8.11       11.74     13.24 o 
   8  -7   1      134.06      130.59     29.03 o 
   9  -7   1      603.05      590.52     30.99 o 
  10  -7   1       21.34       13.20     17.53 o 
  11  -7   1      191.27      180.13     25.83 o 
  12  -7   1      111.27       99.96     36.29 o 
  13  -7   1        4.04       -7.27     28.64 o 
 -14  -6   1      225.27      307.27     61.47 o 
 -13  -6   1       24.59       15.32     30.95 o 
 -12  -6   1      324.14      355.62     88.50 o 
 -11  -6   1      875.85      858.28     61.30 o 
 -10  -6   1       38.38       22.19     11.50 o 
  -9  -6   1       38.91       41.76     11.02 o 
  -8  -6   1      536.60      558.10     19.11 o 
  -7  -6   1     1534.99     1522.50     28.85 o 
  -6  -6   1        4.82       -4.06      6.45 o 
  -5  -6   1     2079.08     2038.62     31.00 o 
  -4  -6   1       42.67       80.07      7.03 o 
  -3  -6   1       15.20       11.43      3.58 o 
  -2  -6   1     2328.77     2280.40     30.28 o 
  -1  -6   1     2835.58     2770.27     43.38 o 
   0  -6   1       34.01       31.05      6.70 o 
   1  -6   1       99.51      102.37      9.20 o 
   2  -6   1     5002.64     5197.91     71.60 o 
   3  -6   1     3026.85     3071.85     56.17 o 
   4  -6   1        2.40       -2.31      4.29 o 
   5  -6   1      145.00      121.67     10.82 o 
   6  -6   1     1106.87     1111.58     26.96 o 
   7  -6   1     1034.47     1021.00     33.35 o 
   8  -6   1       14.45        3.07     14.00 o 
   9  -6   1      619.18      590.34     30.17 o 
  10  -6   1      233.50      275.23     25.44 o 
  11  -6   1      210.47      185.59     24.80 o 
  12  -6   1       83.53       47.47     22.91 o 
  13  -6   1      127.39      105.92     32.27 o 
 -15  -5   1      290.74      330.24     57.66 o 
 -14  -5   1      330.97      310.57     42.41 o 
 -13  -5   1      252.30      249.82     36.98 o 
 -12  -5   1       70.51       53.73     43.88 o 
 -11  -5   1      521.55      533.90     50.26 o 
 -10  -5   1     3985.70     4016.27     98.87 o 
  -9  -5   1       29.99       26.79     11.27 o 
  -8  -5   1      186.88      225.97     14.97 o 
  -7  -5   1     1089.42     1088.34     23.63 o 
  -6  -5   1      475.32      465.89     14.90 o 
  -5  -5   1      261.19      255.76     10.76 o 
  -4  -5   1     6503.89     6576.08     71.51 o 
  -3  -5   1     1099.59     1037.39     17.25 o 
  -2  -5   1     7951.83     8614.90     90.23 o 
  -1  -5   1     5333.86     5206.36     68.34 o 
   0  -5   1      817.58      751.42     17.71 o 
   1  -5   1      258.09      217.26      9.39 o 
   2  -5   1      269.60      295.17     11.16 o 
   3  -5   1       73.21       60.26      4.80 o 
   4  -5   1     7034.45     7642.80     75.28 o 
   5  -5   1       20.19        7.89      7.16 o 
   6  -5   1     2164.22     2030.30     36.61 o 
   7  -5   1     1357.52     1307.44     62.10 o 
   8  -5   1      139.48      158.18     11.05 o 
   9  -5   1       53.08       54.00     11.72 o 
  10  -5   1     2535.00     2384.92     67.30 o 
  11  -5   1      336.67      304.47     18.53 o 
  12  -5   1       51.34       23.80     14.01 o 
  13  -5   1      283.61      266.73     61.19 o 
 -15  -4   1        0.71       17.62     32.73 o 
 -14  -4   1       61.52       81.60     26.59 o 
 -13  -4   1      480.36      460.94     35.08 o 
 -12  -4   1        5.33      -24.17     31.17 o 
 -11  -4   1      284.23      254.12     25.50 o 
 -10  -4   1     1712.93     1638.68     55.14 o 
  -9  -4   1       21.85       16.86      9.40 o 
  -8  -4   1      881.37      896.28     27.58 o 
  -7  -4   1     1041.39      978.06     21.79 o 
  -6  -4   1      791.96      757.49     32.78 o 
  -5  -4   1      263.08      275.54     10.65 o 
  -4  -4   1     2332.83     2188.53     29.81 o 
  -3  -4   1      769.96     1015.68     16.86 o 
  -2  -4   1      117.75      139.38      5.14 o 
  -1  -4   1     8166.08     8339.68     67.22 o 
   0  -4   1     3901.43     4036.47     48.06 o 
   1  -4   1     1430.13     1623.57     24.37 o 
   2  -4   1      910.55      992.09     20.63 o 
   3  -4   1      545.76      539.33     10.84 o 
   4  -4   1     3275.16     3317.78     44.60 o 
   5  -4   1      622.45      626.61     11.27 o 
   6  -4   1      228.17      231.29     10.14 o 
   7  -4   1     1471.05     1436.53     29.89 o 
   8  -4   1     1359.32     1393.54     47.14 o 
   9  -4   1       29.89       32.79     11.94 o 
  10  -4   1      482.92      468.48     22.01 o 
  11  -4   1      228.46      225.53     35.77 o 
  12  -4   1      181.95      154.40     18.65 o 
  13  -4   1       42.31       15.54     16.86 o 
  14  -4   1       83.63       86.28     21.75 o 
 -15  -3   1       80.28       78.78     35.88 o 
 -14  -3   1       40.26       23.48     28.95 o 
 -13  -3   1      296.38      316.15     51.86 o 
 -12  -3   1      657.63      691.92     36.77 o 
 -11  -3   1      433.26      466.07     29.98 o 
 -10  -3   1       40.82       38.45     16.20 o 
  -9  -3   1      580.33      579.71     22.32 o 
  -8  -3   1      783.29      829.09     24.57 o 
  -7  -3   1        4.42        0.33      5.31 o 
  -6  -3   1      535.11      555.78     13.13 o 
  -5  -3   1      525.39      503.37     13.18 o 
  -4  -3   1       17.50       20.65      4.68 o 
  -3  -3   1      818.98      837.51     13.52 o 
  -2  -3   1       46.77       59.59      3.96 o 
  -1  -3   1     7031.25     7076.65     94.78 o 
   0  -3   1     2872.00     2920.80     39.04 o 
   1  -3   1    11380.29    11614.30    133.90 o 
   2  -3   1       45.98       67.69      5.47 o 
   3  -3   1      156.92      168.12      7.66 o 
   4  -3   1     4298.08     4397.33     48.50 o 
   5  -3   1     5311.49     5290.92     58.75 o 
   6  -3   1      424.50      480.95     11.05 o 
   7  -3   1       85.60       76.15     13.06 o 
   8  -3   1     1108.23     1124.06     32.63 o 
   9  -3   1      126.32       94.17     14.75 o 
  10  -3   1       57.67       58.73     15.70 o 
  11  -3   1       28.05        2.58     23.98 o 
  12  -3   1      443.66      451.24     29.31 o 
  13  -3   1       60.17       44.36     17.44 o 
  14  -3   1       30.12       30.41     21.44 o 
 -15  -2   1      500.57      597.20     52.82 o 
 -14  -2   1      209.97      184.55     37.20 o 
 -13  -2   1        3.40       23.50     25.69 o 
 -12  -2   1      303.15      341.84     36.09 o 
 -11  -2   1     1291.44     1307.42     57.11 o 
 -10  -2   1      828.07      779.03     33.19 o 
  -9  -2   1     1074.44     1032.01     29.07 o 
  -8  -2   1      250.35      239.47     10.73 o 
  -7  -2   1        7.37        5.81      5.00 o 
  -6  -2   1     1355.18     1413.83     19.77 o 
  -5  -2   1     1641.56     1651.48     20.66 o 
  -4  -2   1     5089.73     4921.80     53.85 o 
  -3  -2   1      220.43      236.13      9.83 o 
  -2  -2   1      283.96      299.26      8.95 o 
  -1  -2   1      451.73      415.25      7.38 o 
   0  -2   1     1133.76     1112.73     16.93 o 
   1  -2   1     3909.35     3971.04     68.52 o 
   2  -2   1     2454.33     2491.86     27.58 o 
   3  -2   1     3113.87     3222.98     32.16 o 
   4  -2   1       27.32       35.99      3.74 o 
   5  -2   1     5718.64     5826.38     52.81 o 
   6  -2   1     4163.43     4307.62     49.83 o 
   7  -2   1      259.37      300.84     13.36 o 
   8  -2   1      110.34      116.55     16.70 o 
   9  -2   1      544.10      607.55     42.15 o 
  10  -2   1      932.65      881.47     32.09 o 
  11  -2   1       83.68       74.62     40.13 o 
  12  -2   1      506.45      507.24     29.76 o 
  13  -2   1      552.45      566.45     53.67 o 
  14  -2   1       49.24       75.68     29.17 o 
 -15  -1   1      183.87      215.70     39.59 o 
 -14  -1   1      143.32      129.71     33.79 o 
 -13  -1   1       87.36       75.86     28.67 o 
 -12  -1   1      364.60      346.05     35.43 o 
 -11  -1   1      715.46      724.86     42.20 o 
 -10  -1   1      417.04      469.55     25.97 o 
  -9  -1   1      163.84      161.43     16.48 o 
  -8  -1   1      868.29      838.55     23.24 o 
  -7  -1   1      243.12      229.38      9.03 o 
  -6  -1   1       20.65       20.09      4.31 o 
  -5  -1   1     2109.61     2204.14     26.33 o 
  -4  -1   1     5874.48     5631.89     59.01 o 
  -3  -1   1     2780.51     2734.18     40.20 o 
  -2  -1   1     3739.69     3852.26     44.79 o 
  -1  -1   1     7665.92     7606.73     82.77 o 
   0  -1   1     5404.15     5279.67     51.28 o 
   1  -1   1     1130.86     1184.26     17.24 o 
   2  -1   1     5068.27     5072.94     58.38 o 
   3  -1   1     1279.66     1259.34     15.83 o 
   4  -1   1     1755.11     1782.54     19.57 o 
   5  -1   1      193.78      186.58      6.20 o 
   6  -1   1     2150.00     2068.32     33.63 o 
   7  -1   1     1790.65     1811.13     25.24 o 
   8  -1   1     1065.08     1123.04     37.60 o 
   9  -1   1      779.17      816.28     30.66 o 
  10  -1   1     1302.57     1203.10     55.46 o 
  11  -1   1      387.34      361.54     33.57 o 
  12  -1   1       15.26       -2.77     16.62 o 
  13  -1   1      307.71      252.45     32.74 o 
  14  -1   1       83.65       92.87     30.65 o 
  15  -1   1        0.84       -5.55     43.90 o 
 -15   0   1        2.64      -29.61     29.61 o 
 -14   0   1      204.28      177.56     34.09 o 
 -13   0   1       25.10       44.46     26.35 o 
 -12   0   1        0.32        6.18     17.42 o 
 -11   0   1      520.43      503.02     37.12 o 
 -10   0   1      241.21      258.72     20.91 o 
  -9   0   1      256.96      252.19     19.16 o 
  -8   0   1      366.70      355.63     21.88 o 
  -7   0   1      959.54      959.01     15.62 o 
  -6   0   1       87.17       92.65      5.32 o 
  -5   0   1       26.16       19.42      3.63 o 
  -4   0   1     1615.53     1539.58     18.79 o 
  -3   0   1     8352.72     8154.34     80.75 o 
  -2   0   1     8456.94     8361.91     90.67 o 
  -1   0   1      474.38      499.05      6.90 o 
   0   0   1    12280.71     9604.15    210.03 o 
   1   0   1     5503.84     5612.10     72.02 o 
   2   0   1     1805.03     1869.53     19.79 o 
   3   0   1     2973.83     2973.17     28.32 o 
   4   0   1     1079.76      991.75     13.04 o 
   5   0   1     5924.15     6382.30     57.78 o 
   6   0   1        8.85        9.41      3.75 o 
   7   0   1     1459.34     1550.21     19.55 o 
   8   0   1      220.95      236.63     12.42 o 
   9   0   1      298.93      293.29     25.75 o 
  10   0   1      260.64      244.78     20.40 o 
  11   0   1       69.70       52.19     18.43 o 
  12   0   1       32.59       30.74     18.30 o 
  13   0   1        5.48      -18.80     21.63 o 
  14   0   1      518.29      530.70    105.48 o 
  15   0   1      110.47       68.95     30.19 o 
 -15   1   1      147.93      160.79     34.89 o 
 -14   1   1      145.05      155.82     27.33 o 
 -13   1   1      186.39      200.42     28.93 o 
 -12   1   1      285.41      257.37     24.39 o 
 -11   1   1        4.69       -0.25     14.52 o 
 -10   1   1       19.00        2.53     13.25 o 
  -9   1   1      925.36      911.07     31.19 o 
  -8   1   1       87.65      103.75     16.41 o 
  -7   1   1     2137.35     2184.63     31.80 o 
  -6   1   1     1241.72     1168.24     19.49 o 
  -5   1   1     2293.56     2462.93     32.60 o 
  -4   1   1      657.08      679.31     10.75 o 
  -3   1   1    30689.15    29846.23    257.75 o 
  -2   1   1    26563.88    25915.40    294.74 o 
  -1   1   1       49.16       49.16      2.17 o 
   0   1   1     3016.08     3005.68     35.21 o 
   1   1   1      702.71      722.66     10.80 o 
   2   1   1     4782.14     4771.91     54.56 o 
   3   1   1        1.78        2.83      2.80 o 
   4   1   1       56.43       74.54      4.06 o 
   5   1   1     2173.18     2099.59     22.40 o 
   6   1   1      523.56      556.22     14.37 o 
   7   1   1     1428.42     1694.32     20.23 o 
   8   1   1      642.33      673.62     24.21 o 
   9   1   1       11.19       32.29      9.28 o 
  10   1   1      272.84      239.61     20.61 o 
  11   1   1      246.63      262.63     24.96 o 
  12   1   1      756.59      793.53     92.67 o 
  13   1   1        2.77      -37.13     37.13 o 
  14   1   1      131.76      176.35     35.01 o 
  15   1   1      181.21      165.80     37.29 o 
 -14   2   1       33.72       -4.86     24.48 o 
 -13   2   1      112.34      105.72     19.18 o 
 -12   2   1      118.66      113.28     21.22 o 
 -11   2   1      293.86      335.92     21.45 o 
 -10   2   1       19.21       15.54     12.95 o 
  -9   2   1      107.08       87.91     14.21 o 
  -8   2   1     1238.65     1181.92     41.59 o 
  -7   2   1        1.19       18.48      9.09 o 
  -6   2   1      953.06      971.48     15.47 o 
  -5   2   1    13039.59    13453.30    121.03 o 
  -4   2   1     8655.18     8834.31     75.30 o 
  -3   2   1     9181.58     9586.86     86.90 o 
  -2   2   1     3135.77     3302.95     29.86 o 
  -1   2   1     1957.93     1996.11     25.45 o 
   0   2   1     8241.13     7938.67     89.91 o 
   1   2   1     6540.85     6325.68     84.53 o 
   2   2   1     1103.51     1213.62     18.36 o 
   3   2   1      296.25      273.04      7.00 o 
   4   2   1      354.67      419.53     13.28 o 
   5   2   1       71.80       57.57      4.55 o 
   6   2   1     8740.96     9017.94     71.47 o 
   7   2   1     2852.30     3060.80     32.64 o 
   8   2   1      146.06      171.87      8.71 o 
   9   2   1      434.83      437.81     23.69 o 
  10   2   1      407.29      441.83     25.81 o 
  11   2   1      498.38      491.51     36.71 o 
  12   2   1      387.86      404.05     37.37 o 
  13   2   1      134.35      193.44     32.99 o 
  14   2   1       12.96       33.21     27.43 o 
  15   2   1      157.15      154.92     37.49 o 
 -14   3   1      200.45      198.13     26.32 o 
 -13   3   1        4.04      -15.96     15.96 o 
 -12   3   1       13.24       17.94     15.23 o 
 -11   3   1      400.13      402.19     31.22 o 
 -10   3   1      683.71      660.37     25.58 o 
  -9   3   1      343.67      358.66     28.58 o 
  -8   3   1      332.57      359.62     16.85 o 
  -7   3   1     1710.63     1655.17     32.25 o 
  -6   3   1      270.61      265.16      8.69 o 
  -5   3   1       54.77       72.90      5.04 o 
  -4   3   1       47.20       42.30      3.92 o 
  -3   3   1     2275.46     2485.57     26.00 o 
  -2   3   1     3547.09     3669.22     37.54 o 
  -1   3   1      283.03      253.93     11.34 o 
   0   3   1     1077.73     1040.36     17.13 o 
   1   3   1     4614.43     4474.12     72.70 o 
   2   3   1     6277.68     5962.31     60.20 o 
   3   3   1     2407.30     2295.26     26.06 o 
   4   3   1       21.93       30.00      4.21 o 
   5   3   1      110.38      137.73      7.12 o 
   6   3   1     1612.27     1569.95     23.59 o 
   7   3   1     1080.79     1108.00     17.83 o 
   8   3   1       46.36       50.15      6.98 o 
   9   3   1     1886.27     1792.37     38.42 o 
  10   3   1     1284.61     1300.14     41.65 o 
  11   3   1       65.53       63.05     18.77 o 
  12   3   1      147.30      144.27     23.58 o 
  13   3   1       60.02      127.83     42.88 o 
  14   3   1      128.80       81.66     32.91 o 
  15   3   1        2.15       -6.63     31.75 o 
 -14   4   1      412.77      434.32     30.24 o 
 -13   4   1      117.15      100.59     20.78 o 
 -12   4   1      109.42      133.08     18.88 o 
 -11   4   1      200.60      192.88     17.97 o 
 -10   4   1      599.09      603.79     24.59 o 
  -9   4   1     1295.37     1281.34     31.42 o 
  -8   4   1     1175.14     1134.80     27.15 o 
  -7   4   1      395.60      376.66     15.22 o 
  -6   4   1      154.90      168.67      7.01 o 
  -5   4   1     1120.10     1046.67     13.25 o 
  -4   4   1     1879.72     1803.90     22.26 o 
  -3   4   1     1688.44     1589.67     22.77 o 
  -2   4   1      489.93      575.00     10.99 o 
  -1   4   1     1192.00     1171.35     16.69 o 
   0   4   1      626.35      583.72     15.27 o 
   1   4   1     1208.54     1209.96     21.29 o 
   2   4   1     2661.70     2547.60     26.66 o 
   3   4   1     4322.64     4256.30     46.82 o 
   4   4   1      482.07      697.67     14.35 o 
   5   4   1      235.97      260.52      9.97 o 
   6   4   1     1499.95     1412.50     27.85 o 
   7   4   1     3537.88     3464.77     42.58 o 
   8   4   1      349.04      369.54     13.91 o 
   9   4   1      789.05      759.11     19.08 o 
  10   4   1      399.83      399.22     21.94 o 
  11   4   1      600.03      623.51     33.68 o 
  12   4   1        6.65       25.62     19.41 o 
  13   4   1       21.19       -2.25     19.90 o 
  14   4   1      212.04      212.43     38.93 o 
  15   4   1       98.99       43.92     55.08 o 
 -14   5   1       15.00      -20.36     27.82 o 
 -13   5   1      331.15      343.50     25.29 o 
 -12   5   1       61.25       61.64     14.47 o 
 -11   5   1       57.24       58.10     13.50 o 
 -10   5   1      916.57      887.20     38.46 o 
  -9   5   1       18.53       28.72      9.92 o 
  -8   5   1      231.28      212.05     13.60 o 
  -7   5   1       73.10       52.88     12.69 o 
  -6   5   1      773.65      717.54     24.55 o 
  -5   5   1     1151.38     1145.04     17.14 o 
  -4   5   1      175.29      179.38      6.25 o 
  -3   5   1       74.37      123.24      7.39 o 
  -2   5   1      580.18      509.28     11.61 o 
  -1   5   1      181.46      184.35      7.47 o 
   0   5   1      662.51      595.36     12.66 o 
   1   5   1     5270.27     5363.90     62.33 o 
   2   5   1       40.72       42.78      3.74 o 
   3   5   1     4785.46     4831.81     52.56 o 
   4   5   1     1034.55      878.95     18.32 o 
   5   5   1     1658.32     1612.99     25.64 o 
   6   5   1      592.40      647.31     20.36 o 
   7   5   1     1139.19     1077.77     21.18 o 
   8   5   1      663.43      631.09     19.24 o 
   9   5   1      558.49      550.31     19.15 o 
  10   5   1        8.26       24.46     13.03 o 
  11   5   1     2248.07     2289.81     90.17 o 
  12   5   1      265.04      272.44     34.83 o 
  13   5   1       11.68       17.78     27.11 o 
  14   5   1       13.57      -12.27     28.45 o 
  15   5   1      298.85      383.39     47.16 o 
 -13   6   1      125.21      131.66     32.95 o 
 -12   6   1       21.52       14.32     29.02 o 
 -11   6   1        2.71        1.64     18.23 o 
 -10   6   1       87.47       76.98     22.49 o 
  -9   6   1      742.47      678.14     31.30 o 
  -8   6   1       26.22       23.07     14.00 o 
  -7   6   1      185.31      199.69     17.20 o 
  -6   6   1     1013.52     1004.04     29.55 o 
  -5   6   1     2932.61     2888.39     37.30 o 
  -4   6   1      576.43      598.91     12.31 o 
  -3   6   1      661.44      672.73     16.30 o 
  -2   6   1      239.90      211.88     10.57 o 
  -1   6   1      635.26      642.75     15.87 o 
   0   6   1      113.13      119.28     12.71 o 
   1   6   1     4863.79     4986.86     67.99 o 
   2   6   1     9673.67     9702.46    114.32 o 
   3   6   1      384.89      379.97     11.62 o 
   4   6   1     1008.34     1028.98     18.40 o 
   5   6   1     1369.44     1278.10     31.19 o 
   6   6   1     1210.46     1248.05     23.89 o 
   7   6   1      280.56      296.93     13.73 o 
   8   6   1      597.75      589.44     19.42 o 
   9   6   1      188.78      186.52     14.20 o 
  10   6   1      120.30      104.95     18.84 o 
  11   6   1      463.99      456.64     29.15 o 
  12   6   1      376.67      439.53     39.44 o 
  13   6   1       79.66      100.85     31.41 o 
  14   6   1        1.03       30.25     30.27 o 
  15   6   1      211.08      233.16     81.00 o 
 -13   7   1        3.68       12.49     28.47 o 
 -12   7   1       19.50        9.59     29.30 o 
 -11   7   1       37.63       44.51     29.06 o 
 -10   7   1       12.39       51.03     18.69 o 
  -9   7   1     1091.36      968.28     52.17 o 
  -8   7   1      359.95      379.55     23.84 o 
  -7   7   1      380.76      388.69     21.97 o 
  -6   7   1      162.44      155.16     14.86 o 
  -5   7   1     1125.05     1094.91     26.19 o 
  -4   7   1     2132.45     2137.20     39.39 o 
  -3   7   1      114.09      141.04     11.36 o 
  -2   7   1       55.21       37.10      8.38 o 
  -1   7   1     3080.83     3090.51     43.50 o 
   0   7   1     1780.19     1711.43     29.19 o 
   1   7   1       68.60       79.66      8.70 o 
   2   7   1     4423.97     4409.03     84.42 o 
   3   7   1     1507.57     1414.76     24.47 o 
   4   7   1       80.79       82.63      5.29 o 
   5   7   1      246.54      214.92     12.07 o 
   6   7   1       34.55       37.65      7.70 o 
   7   7   1      119.43      121.80     12.35 o 
   8   7   1      271.74      284.73     14.99 o 
   9   7   1       71.73       65.36     12.11 o 
  10   7   1     1486.64     1429.52     32.98 o 
  11   7   1       90.11       88.78     19.62 o 
  12   7   1      213.96      220.13     33.01 o 
  13   7   1      459.64      499.23     44.32 o 
  14   7   1       16.52       19.95     30.46 o 
 -12   8   1        8.09        0.18     26.63 o 
 -11   8   1      134.89      137.71     24.42 o 
 -10   8   1      299.11      359.27     38.12 o 
  -9   8   1        8.16       15.12     17.27 o 
  -8   8   1      197.11      197.83     20.98 o 
  -7   8   1      114.82      136.00     16.88 o 
  -6   8   1       40.29       74.78     13.41 o 
  -5   8   1       25.38        1.93     13.43 o 
  -4   8   1     1962.99     1949.71     38.92 o 
  -3   8   1     1076.34     1098.74     38.66 o 
  -2   8   1      310.88      349.54     16.30 o 
  -1   8   1      753.48      825.96     20.73 o 
   0   8   1     2787.09     2710.55     41.45 o 
   1   8   1     1618.23     1607.83     29.86 o 
   2   8   1      682.75      671.82     22.43 o 
   3   8   1     1170.46     1116.96     28.76 o 
   4   8   1       35.24       38.23      7.59 o 
   5   8   1       95.34      119.42      6.85 o 
   6   8   1      518.27      489.80     15.86 o 
   7   8   1     1862.14     1763.46     31.77 o 
   8   8   1     1073.57     1062.76     26.25 o 
   9   8   1        6.69       18.77     10.46 o 
  10   8   1      443.14      467.51     21.15 o 
  11   8   1      520.17      542.94     32.85 o 
  12   8   1       18.48       12.25     31.37 o 
  13   8   1      318.71      341.41     40.17 o 
  14   8   1       46.87       19.23     30.70 o 
 -12   9   1       19.33       16.12     28.87 o 
 -11   9   1       23.28       34.70     28.93 o 
 -10   9   1       39.60       70.82     26.34 o 
  -9   9   1      286.53      327.60     26.89 o 
  -8   9   1       38.70       34.19     16.68 o 
  -7   9   1       15.39       13.09     13.41 o 
  -6   9   1      309.26      325.27     19.88 o 
  -5   9   1      356.27      347.78     21.22 o 
  -4   9   1      693.22      641.51     23.66 o 
  -3   9   1     1332.53     1350.65     32.65 o 
  -2   9   1      297.06      297.40     16.75 o 
  -1   9   1      639.00      645.88     22.61 o 
   0   9   1     1313.26     1276.10     27.76 o 
   1   9   1     3693.80     3709.95     78.14 o 
   2   9   1       18.81       22.78      9.98 o 
   3   9   1      200.40      214.34     11.04 o 
   4   9   1      765.38      718.45     23.57 o 
   5   9   1      616.57      641.65     26.05 o 
   6   9   1      171.74      151.56     13.10 o 
   7   9   1      311.52      302.53     19.42 o 
   8   9   1      260.60      285.07     15.93 o 
   9   9   1        1.09       -3.70     16.30 o 
  10   9   1      533.40      537.52     24.98 o 
  11   9   1      447.42      468.46     25.36 o 
  12   9   1       40.90       56.16     25.38 o 
  13   9   1       70.24       73.59     30.64 o 
  14   9   1       47.77       48.15     33.62 o 
 -11  10   1       73.95       70.30     30.41 o 
 -10  10   1        4.47       15.40     23.74 o 
  -9  10   1      510.05      548.85     32.58 o 
  -8  10   1        4.53       30.23     17.37 o 
  -7  10   1       46.19       45.92     16.29 o 
  -6  10   1      791.60      765.21     28.97 o 
  -5  10   1      107.93      108.37     24.68 o 
  -4  10   1        3.66       28.18     18.68 o 
  -3  10   1     1970.12     1933.70     42.12 o 
  -2  10   1      320.26      312.71     21.92 o 
  -1  10   1        7.51        7.64     10.22 o 
   0  10   1     1681.95     1590.71     42.03 o 
   1  10   1      270.94      261.47     15.60 o 
   2  10   1      801.74      840.59     56.96 o 
   3  10   1      105.81      103.54     10.41 o 
   4  10   1      664.89      617.26     33.42 o 
   5  10   1     2107.78     2081.23     58.67 o 
   6  10   1       73.54       67.93     10.84 o 
   7  10   1      673.74      646.30     18.94 o 
   8  10   1      940.27      998.90     30.37 o 
   9  10   1      630.18      572.99     23.97 o 
  10  10   1        0.72      -12.65     12.65 o 
  11  10   1      309.08      273.61     20.25 o 
  12  10   1      223.45      214.22     23.64 o 
  13  10   1       87.45       89.98     39.72 o 
 -10  11   1        0.77       -8.42     22.12 o 
  -9  11   1      301.06      335.23     35.26 o 
  -8  11   1      294.50      266.69     25.21 o 
  -7  11   1        3.22        3.59     15.17 o 
  -6  11   1        7.80      -10.66     12.97 o 
  -5  11   1      546.66      480.21     46.92 o 
  -4  11   1      220.93      198.82     28.54 o 
  -3  11   1      213.61      212.77     18.43 o 
  -2  11   1      164.09      211.14     17.82 o 
  -1  11   1       27.62       48.40     13.20 o 
   0  11   1      927.48      915.25     29.68 o 
   1  11   1     1224.77     1153.23     33.09 o 
   2  11   1     4258.46     4160.08     72.36 o 
   3  11   1     1299.51     1270.38     23.01 o 
   4  11   1      223.52      213.38     12.76 o 
   5  11   1      713.91      719.02     23.48 o 
   6  11   1     1808.44     1718.92     60.67 o 
   7  11   1      193.45      201.93     16.94 o 
   8  11   1       13.38        8.47     13.04 o 
   9  11   1      288.69      301.63     17.03 o 
  10  11   1      126.80      136.21     21.58 o 
  11  11   1        4.93        1.62     16.60 o 
  12  11   1      184.53      186.40     23.57 o 
  13  11   1      204.35      180.61     40.84 o 
  -9  12   1        5.55       24.22     28.05 o 
  -8  12   1      141.82      155.87     32.35 o 
  -7  12   1      305.34      388.80     26.63 o 
  -6  12   1        2.11       -7.41     14.97 o 
  -5  12   1       63.04       35.22     39.72 o 
  -4  12   1      274.22      331.29     55.46 o 
  -3  12   1      528.66      527.64     58.94 o 
  -2  12   1        6.15        8.09     16.30 o 
  -1  12   1     1188.48     1178.93     42.00 o 
   0  12   1      951.95      938.73     37.84 o 
   1  12   1      628.58      581.53     31.43 o 
   2  12   1       25.00       38.42     19.75 o 
   3  12   1      119.37      138.57     10.34 o 
   4  12   1      314.12      310.27     17.93 o 
   5  12   1       17.78       14.74     10.71 o 
   6  12   1      304.96      289.71     18.52 o 
   7  12   1      185.44      200.13     21.55 o 
   8  12   1        4.48       17.04     18.77 o 
   9  12   1      114.77       51.48     21.48 o 
  10  12   1      243.39      240.64     17.53 o 
  11  12   1        6.07       11.74     16.03 o 
  12  12   1       23.14       56.78     20.05 o 
  -8  13   1       94.90      101.46     26.27 o 
  -7  13   1      290.22      324.90     30.57 o 
  -6  13   1      149.28      208.12     25.52 o 
  -5  13   1       64.29       18.56     42.37 o 
  -4  13   1      191.84      161.87     51.37 o 
  -3  13   1     1064.80     1235.15     87.89 o 
  -2  13   1      459.68      504.07     31.91 o 
  -1  13   1        5.75        9.50     17.46 o 
   0  13   1       21.22       22.52     17.91 o 
   1  13   1      539.76      555.13     42.78 o 
   2  13   1       12.57       20.58     10.43 o 
   3  13   1       89.33       81.94     12.30 o 
   4  13   1      207.08      235.68     15.30 o 
   5  13   1       63.34       69.94     12.98 o 
   6  13   1      188.85      144.84     16.17 o 
   7  13   1      611.00      605.68     35.38 o 
   8  13   1      126.63      142.81     24.28 o 
   9  13   1       52.39       16.88     19.81 o 
  10  13   1       85.48       38.49     26.80 o 
  11  13   1      103.24       94.81     43.85 o 
  -7  14   1       40.10       48.03     48.63 o 
  -6  14   1      209.13      214.73     25.54 o 
  -5  14   1      281.94      262.61     61.67 o 
  -4  14   1        2.39       24.55     42.32 o 
  -3  14   1      176.29      127.06     48.49 o 
  -2  14   1      213.56      309.16     57.22 o 
  -1  14   1       18.06       20.65     19.53 o 
   0  14   1       26.17       33.30     23.84 o 
   1  14   1      578.95      583.88     36.16 o 
   2  14   1       80.21       74.33     13.05 o 
   3  14   1        5.84       10.95      9.46 o 
   4  14   1       80.32       64.78     21.29 o 
   5  14   1      239.11      287.09     44.40 o 
   6  14   1        8.55       -4.93     31.63 o 
   7  14   1      324.42      292.93     36.22 o 
   8  14   1      165.23      181.61     31.59 o 
   9  14   1       33.81       37.84     23.64 o 
  10  14   1       69.62       32.58     41.12 o 
  -5  15   1       92.53      100.84     54.90 o 
  -4  15   1       48.10       45.01     44.46 o 
  -3  15   1        4.31      -36.06     36.06 o 
  -2  15   1       36.74       -0.42     39.12 o 
  -1  15   1      196.13      198.92     44.71 o 
   0  15   1        3.67       -4.23     21.03 o 
   1  15   1      156.82      227.41     29.99 o 
   2  15   1      169.73      193.24     17.35 o 
   3  15   1       85.06       78.38     18.98 o 
   4  15   1       22.77       10.49     17.33 o 
   5  15   1       12.71       -9.15     17.73 o 
   6  15   1      102.64      151.40     31.77 o 
   7  15   1       29.48       33.48     22.82 o 
   8  15   1      135.94       47.71     34.80 o 
   9  15   1      320.86      428.14     55.59 o 
   0  16   1       22.24       64.60     60.54 o 
   1  16   1        2.36      -12.38     25.58 o 
   2  16   1      129.81      150.79     35.53 o 
   3  16   1       17.14       22.69     18.13 o 
   4  16   1       14.84       21.90     19.82 o 
   5  16   1       35.84       60.14     31.37 o 
   6  16   1      242.27      298.53     43.53 o 
   7  16   1      125.69      215.14     42.60 o 
   0  17   1       89.50      128.96     48.59 o 
   2  17   1        9.28      -13.50     21.63 o 
   3  17   1      360.01      457.47     38.56 o 
   4  17   1      176.34      126.78     34.43 o 
   5  17   1       24.85       17.08     30.91 o 
  -6 -16   2       45.54       36.34     38.66 o 
  -5 -16   2      342.41      269.20     45.43 o 
  -4 -16   2        0.91      -17.22     31.23 o 
  -3 -16   2       43.12       31.20     25.87 o 
  -2 -16   2      298.48      314.97     32.81 o 
  -1 -16   2      253.38      236.07     29.41 o 
   0 -16   2        8.17       16.34     22.35 o 
   1 -16   2       32.80       43.05     18.93 o 
   2 -16   2      111.25      117.28     47.43 o 
  -8 -15   2      238.71      205.35     48.31 o 
  -7 -15   2       51.39       10.49     33.37 o 
  -6 -15   2       10.04       -7.01     32.07 o 
  -5 -15   2      415.58      454.96     34.05 o 
  -4 -15   2      738.62      794.59     39.52 o 
  -3 -15   2       56.69       84.14     20.10 o 
  -2 -15   2      257.33      294.27     23.88 o 
  -1 -15   2      328.01      347.31     24.66 o 
   0 -15   2       45.97       42.86     16.75 o 
   1 -15   2      174.02      141.83     18.74 o 
   2 -15   2       77.03       98.45     19.90 o 
   3 -15   2       35.04       20.60     42.55 o 
   4 -15   2       19.95       31.43     23.91 o 
  -9 -14   2       52.87       67.06     41.12 o 
  -8 -14   2      277.39      229.85     45.85 o 
  -7 -14   2      220.23      234.58     29.23 o 
  -6 -14   2      373.72      343.17     66.19 o 
  -5 -14   2       34.52       32.26     19.18 o 
  -4 -14   2      462.41      441.75     30.27 o 
  -3 -14   2      186.76      169.53     20.13 o 
  -2 -14   2       58.26       39.32     20.38 o 
  -1 -14   2      270.71      264.50     15.31 o 
   0 -14   2      472.07      466.10     20.10 o 
   1 -14   2       24.07       11.34     14.73 o 
   2 -14   2       71.94       92.42     16.36 o 
   3 -14   2      125.70      110.64     22.10 o 
   4 -14   2       89.58       76.12     41.51 o 
   5 -14   2        3.74      -19.69     23.18 o 
   6 -14   2       75.10       75.49     39.98 o 
 -11 -13   2       29.88       55.46     47.33 o 
 -10 -13   2       61.38       35.64     40.70 o 
  -9 -13   2       20.94       10.16     23.10 o 
  -8 -13   2        5.92       -2.14     20.28 o 
  -7 -13   2      111.71      143.94     25.30 o 
  -6 -13   2      124.08      110.53     22.53 o 
  -5 -13   2       24.18       23.03     18.38 o 
  -4 -13   2      407.44      421.78     21.03 o 
  -3 -13   2      663.76      632.36     21.92 o 
  -2 -13   2      130.09      120.64     14.18 o 
  -1 -13   2       47.54       48.50     10.00 o 
   0 -13   2      907.03      903.53     27.58 o 
   1 -13   2      181.44      177.31     16.11 o 
   2 -13   2        6.23      -12.20     12.20 o 
   3 -13   2      261.01      270.02     23.47 o 
   4 -13   2      165.79      184.66     24.13 o 
   5 -13   2       47.58       81.40     23.81 o 
   6 -13   2       18.44       -7.13     22.61 o 
   7 -13   2       31.17       53.92     27.47 o 
 -11 -12   2        0.38       16.38     17.35 o 
 -10 -12   2       54.02       54.53     14.76 o 
  -9 -12   2      291.91      277.17     39.50 o 
  -8 -12   2       49.63       46.01     21.66 o 
  -7 -12   2      102.15       69.90     20.39 o 
  -6 -12   2      429.34      431.37     22.67 o 
  -5 -12   2      664.68      612.79     24.73 o 
  -4 -12   2        0.12       19.24     11.18 o 
  -3 -12   2      801.02      818.90     31.02 o 
  -2 -12   2     1309.76     1358.51     28.62 o 
  -1 -12   2      474.14      480.05     20.07 o 
   0 -12   2       57.21       52.76      8.07 o 
   1 -12   2     1419.41     1346.96     31.80 o 
   2 -12   2       23.08       32.99     11.27 o 
   3 -12   2      136.32      111.10     10.32 o 
   4 -12   2       52.12       61.51     11.36 o 
   5 -12   2       84.19      113.73     23.92 o 
   6 -12   2       89.02      114.29     24.74 o 
   7 -12   2       39.75       33.22     24.93 o 
   8 -12   2       73.85       88.25     28.63 o 
   9 -12   2       21.76       33.33     36.10 o 
 -12 -11   2      632.84      610.89     42.33 o 
 -11 -11   2      348.61      380.69     26.45 o 
 -10 -11   2       38.23       50.47     19.00 o 
  -9 -11   2      500.81      542.81     27.92 o 
  -8 -11   2      760.36      744.30     34.42 o 
  -7 -11   2       39.68       35.27     13.54 o 
  -6 -11   2      472.06      418.30     21.37 o 
  -5 -11   2      878.19      845.81     45.82 o 
  -4 -11   2      752.90      799.12     29.45 o 
  -3 -11   2        0.48       -1.24     11.62 o 
  -2 -11   2      309.80      304.71     13.93 o 
  -1 -11   2     2392.44     2396.05     38.03 o 
   0 -11   2      119.81      122.40     12.13 o 
   1 -11   2      221.40      200.96     29.55 o 
   2 -11   2      161.86      133.97     13.01 o 
   3 -11   2       77.21       83.40     12.89 o 
   4 -11   2       47.86       47.91     10.81 o 
   5 -11   2      533.12      549.59     94.34 o 
   6 -11   2      222.00      260.20     38.24 o 
   7 -11   2       36.92       60.80     23.96 o 
   8 -11   2       92.33      105.43     28.28 o 
   9 -11   2      177.02      139.99     32.73 o 
  10 -11   2       61.68       71.65     39.12 o 
 -13 -10   2       21.66       67.15     38.75 o 
 -12 -10   2      211.47      206.09     40.84 o 
 -11 -10   2      607.14      641.69     30.54 o 
 -10 -10   2      308.03      349.20     27.87 o 
  -9 -10   2      254.26      267.16     19.19 o 
  -8 -10   2     1275.87     1212.29     40.38 o 
  -7 -10   2      558.41      563.17     18.95 o 
  -6 -10   2      831.54      722.39     27.68 o 
  -5 -10   2       89.80       88.39     18.22 o 
  -4 -10   2      811.79      798.68     29.46 o 
  -3 -10   2      578.68      573.88     18.25 o 
  -2 -10   2        9.16        2.32      7.94 o 
  -1 -10   2       74.68       85.00      9.82 o 
   0 -10   2     3437.67     3423.49     54.30 o 
   1 -10   2       41.55       26.00     15.26 o 
   2 -10   2     1763.30     1582.68     47.63 o 
   3 -10   2      523.08      516.58     22.17 o 
   4 -10   2       26.96       28.00     24.49 o 
   5 -10   2       13.58        7.06     17.10 o 
   6 -10   2      505.44      465.08     31.95 o 
   7 -10   2      139.11      207.11     26.68 o 
   8 -10   2      236.03      146.58     27.94 o 
   9 -10   2      124.11      130.97     29.72 o 
  10 -10   2      285.88      289.12     36.10 o 
 -13  -9   2       98.05      132.26     42.74 o 
 -12  -9   2       26.24       33.55     34.76 o 
 -11  -9   2      650.93      676.67     47.88 o 
 -10  -9   2      784.48      825.10     40.14 o 
  -9  -9   2      281.63      300.75     20.68 o 
  -8  -9   2       46.36       49.19     11.62 o 
  -7  -9   2      865.17      847.09     22.91 o 
  -6  -9   2     1285.36     1284.88     25.78 o 
  -5  -9   2      316.11      273.53     15.86 o 
  -4  -9   2       18.53       33.66      9.01 o 
  -3  -9   2       91.28       94.45      9.75 o 
  -2  -9   2     1494.80     1466.93     26.04 o 
  -1  -9   2       23.69       18.84      5.67 o 
   0  -9   2     1240.80     1139.63     37.81 o 
   1  -9   2       50.07       32.32     13.43 o 
   2  -9   2      767.90      737.72     31.52 o 
   3  -9   2      486.46      477.02     12.93 o 
   4  -9   2       26.81       55.25     12.32 o 
   5  -9   2       52.89       56.90     12.73 o 
   6  -9   2      578.39      639.87     29.55 o 
   7  -9   2      150.42      172.36     43.62 o 
   8  -9   2        6.46       12.77     17.77 o 
   9  -9   2       27.21       10.24     19.31 o 
  10  -9   2      250.22      235.70     28.00 o 
  11  -9   2      102.75       96.19     26.78 o 
 -14  -8   2      222.04      352.38     47.15 o 
 -13  -8   2      484.12      544.48     58.66 o 
 -12  -8   2      302.33      327.54     45.57 o 
 -11  -8   2        8.25       10.14     22.70 o 
 -10  -8   2      327.21      327.14     19.63 o 
  -9  -8   2      294.84      317.82     18.07 o 
  -8  -8   2       87.08       77.21     11.90 o 
  -7  -8   2      194.07      194.84     13.55 o 
  -6  -8   2      675.72      655.98     29.93 o 
  -5  -8   2      313.13      344.68     20.44 o 
  -4  -8   2        0.73        3.06      7.58 o 
  -3  -8   2       85.66      115.38     10.15 o 
  -2  -8   2      689.99      672.88     16.63 o 
  -1  -8   2      772.36      773.46     13.07 o 
   0  -8   2      507.35      500.14     14.74 o 
   1  -8   2      934.60      927.92     25.75 o 
   2  -8   2       37.61       42.12     10.50 o 
   3  -8   2     2168.48     2265.54     31.07 o 
   4  -8   2      330.80      363.74     16.19 o 
   5  -8   2      356.98      382.91     18.17 o 
   6  -8   2       12.37        9.73     13.00 o 
   7  -8   2      167.37      153.84     18.77 o 
   8  -8   2      432.97      480.38     28.50 o 
   9  -8   2       36.68       26.05     18.16 o 
  10  -8   2       21.81       10.75     19.63 o 
  11  -8   2      298.55      264.56     31.17 o 
  12  -8   2      108.62      122.85     33.86 o 
 -14  -7   2        7.73        1.65     30.33 o 
 -13  -7   2      104.92       90.12     40.33 o 
 -12  -7   2      489.14      495.02     53.04 o 
 -11  -7   2      414.40      454.97     49.28 o 
 -10  -7   2      123.69      174.39     16.80 o 
  -9  -7   2      993.73      925.78     30.81 o 
  -8  -7   2      109.63      125.04     12.56 o 
  -7  -7   2       79.68       86.48     10.81 o 
  -6  -7   2     1057.44      974.44     31.01 o 
  -5  -7   2     2612.06     2539.58     37.17 o 
  -4  -7   2     1148.82     1156.15     21.13 o 
  -3  -7   2      180.66      187.22     15.96 o 
  -2  -7   2     1161.13     1135.84     32.79 o 
  -1  -7   2     3852.25     3971.92     35.90 o 
   0  -7   2     1110.43     1202.55     27.13 o 
   1  -7   2     3008.34     2908.17     47.85 o 
   2  -7   2     2547.85     2591.38     57.68 o 
   3  -7   2      323.54      345.27      8.54 o 
   4  -7   2      438.02      470.06     17.36 o 
   5  -7   2     1006.10     1061.22     28.59 o 
   6  -7   2      350.39      367.21     18.00 o 
   7  -7   2       61.10       39.56     14.47 o 
   8  -7   2      569.12      611.72     31.71 o 
   9  -7   2      242.48      243.82     24.44 o 
  10  -7   2      205.83      204.48     25.65 o 
  11  -7   2      476.88      438.67     33.27 o 
  12  -7   2      186.40      200.77     29.24 o 
 -14  -6   2      423.95      521.14    150.98 o 
 -13  -6   2       15.90        9.89     28.41 o 
 -12  -6   2       45.42       63.76     35.13 o 
 -11  -6   2      356.84      406.70     45.85 o 
 -10  -6   2        5.27       16.99     12.56 o 
  -9  -6   2     1134.92     1183.98     28.54 o 
  -8  -6   2     1106.64     1059.67     25.72 o 
  -7  -6   2      158.62      147.75     11.49 o 
  -6  -6   2       52.27       64.41      9.71 o 
  -5  -6   2     2349.91     2386.13     35.09 o 
  -4  -6   2      986.77      930.10     18.76 o 
  -3  -6   2       34.64       43.30      5.85 o 
  -2  -6   2       35.53       26.40      5.49 o 
  -1  -6   2     2512.47     2430.02     25.90 o 
   0  -6   2     2094.43     1991.46     27.86 o 
   1  -6   2     4117.72     4325.14     62.04 o 
   2  -6   2     4608.15     4725.34     49.18 o 
   3  -6   2     1301.30     1358.65     19.40 o 
   4  -6   2      144.85      151.34      8.64 o 
   5  -6   2      392.99      386.60     26.76 o 
   6  -6   2     1043.78      996.11     31.38 o 
   7  -6   2       10.31        1.49     12.45 o 
   8  -6   2        8.62       42.84     15.06 o 
   9  -6   2     1187.95     1113.09     40.09 o 
  10  -6   2      302.90      277.93     39.06 o 
  11  -6   2        1.44      -18.98     18.98 o 
  12  -6   2      104.48      126.96     30.93 o 
  13  -6   2       70.22       58.04     30.80 o 
 -15  -5   2      115.51      120.78     40.19 o 
 -14  -5   2      112.59      141.63     36.26 o 
 -13  -5   2       26.92       55.82     52.00 o 
 -12  -5   2      182.97      186.83     50.72 o 
 -11  -5   2      724.59      775.03     59.54 o 
 -10  -5   2     1136.84     1218.35     67.61 o 
  -9  -5   2      296.99      300.59     15.93 o 
  -8  -5   2       11.43       17.04      8.64 o 
  -7  -5   2     1000.85     1011.81     23.00 o 
  -6  -5   2     1832.92     1768.74     27.32 o 
  -5  -5   2      348.44      362.15     12.78 o 
  -4  -5   2     1472.54     1404.59     23.38 o 
  -3  -5   2       48.79       41.17      5.53 o 
  -2  -5   2      772.02      856.17     12.58 o 
  -1  -5   2     9099.80     9442.83     98.30 o 
   0  -5   2     8226.74     8322.50     72.02 o 
   1  -5   2     1683.26     1752.79     24.61 o 
   2  -5   2      664.33      714.84     10.64 o 
   3  -5   2      215.84      194.68      7.96 o 
   4  -5   2     2544.75     2572.48     34.81 o 
   5  -5   2      410.89      381.14     17.27 o 
   6  -5   2      462.28      481.92     20.49 o 
   7  -5   2      938.13      913.15     21.91 o 
   8  -5   2       13.36       11.39     12.62 o 
   9  -5   2       53.45       46.83     11.23 o 
  10  -5   2      805.11      786.86     44.94 o 
  11  -5   2      662.13      629.68     24.81 o 
  12  -5   2        5.33       26.17     14.20 o 
  13  -5   2      232.51      166.10     35.17 o 
 -15  -4   2       10.55       14.58     32.27 o 
 -14  -4   2      186.81      186.79     38.20 o 
 -13  -4   2      730.53      697.83     55.10 o 
 -12  -4   2      202.67      150.98     25.46 o 
 -11  -4   2       49.05       43.01     19.32 o 
 -10  -4   2      996.75      992.88     94.69 o 
  -9  -4   2      804.36      774.81     20.82 o 
  -8  -4   2      102.13       96.41     11.63 o 
  -7  -4   2     1968.71     1962.80     40.84 o 
  -6  -4   2     3340.35     3325.63     55.63 o 
  -5  -4   2     3134.25     3087.36     34.48 o 
  -4  -4   2     3189.87     3103.39     39.19 o 
  -3  -4   2      545.35      508.54     12.22 o 
  -2  -4   2     1961.99     1998.34     21.64 o 
  -1  -4   2      327.81      368.92     10.19 o 
   0  -4   2      201.03      244.29      5.43 o 
   1  -4   2     4786.92     4755.38     43.02 o 
   2  -4   2     3640.49     3887.11     39.08 o 
   3  -4   2     1837.46     1944.60     27.69 o 
   4  -4   2     5873.17     6144.70     63.97 o 
   5  -4   2     2281.19     2316.51     27.54 o 
   6  -4   2      127.20      168.22     10.33 o 
   7  -4   2      558.96      572.38     18.20 o 
   8  -4   2     1793.86     1764.68     76.16 o 
   9  -4   2       20.05       17.77     12.87 o 
  10  -4   2      582.86      541.03     26.56 o 
  11  -4   2      403.22      377.67     23.56 o 
  12  -4   2      302.79      291.73     22.50 o 
  13  -4   2       28.04       14.17     17.09 o 
  14  -4   2       50.68       48.64     21.37 o 
 -15  -3   2      289.13      300.72     44.91 o 
 -14  -3   2        8.48        9.41     29.35 o 
 -13  -3   2      166.87      173.49     34.78 o 
 -12  -3   2      606.84      651.20     52.36 o 
 -11  -3   2      598.13      587.35     33.07 o 
 -10  -3   2      177.05      184.72     21.52 o 
  -9  -3   2     3548.32     3463.15     82.38 o 
  -8  -3   2       36.15       41.60      8.14 o 
  -7  -3   2        0.26       -5.25      5.25 o 
  -6  -3   2     1168.70     1179.19     19.59 o 
  -5  -3   2     3180.03     3165.69     37.13 o 
  -4  -3   2      446.74      472.91     11.46 o 
  -3  -3   2       21.66       12.43      3.98 o 
  -2  -3   2     1652.17     1821.89     22.38 o 
  -1  -3   2      167.47      163.25      5.84 o 
   0  -3   2      593.58      525.40      9.71 o 
   1  -3   2    21023.08    20472.53    165.58 o 
   2  -3   2      412.29      371.59      8.20 o 
   3  -3   2       46.13       37.92      4.32 o 
   4  -3   2     4273.08     4491.34     59.35 o 
   5  -3   2     6846.21     6956.94     75.57 o 
   6  -3   2      801.65      814.35     21.33 o 
   7  -3   2     1444.58     1505.53     30.86 o 
   8  -3   2      260.58      282.87     18.22 o 
   9  -3   2      810.17      696.57     29.47 o 
  10  -3   2      309.47      304.75     24.50 o 
  11  -3   2      152.08      151.16     19.83 o 
  12  -3   2      674.95      649.10     42.64 o 
  13  -3   2       19.37        1.19     19.32 o 
  14  -3   2        3.04       -8.59     20.60 o 
 -15  -2   2      465.67      545.10     73.76 o 
 -14  -2   2      105.42       39.86     29.79 o 
 -13  -2   2        0.85      -23.32     23.32 o 
 -12  -2   2      494.77      497.65     74.23 o 
 -11  -2   2     1290.06     1207.43     54.56 o 
 -10  -2   2       24.37       30.89     15.47 o 
  -9  -2   2     2031.66     1910.29     34.94 o 
  -8  -2   2      164.29      165.11      8.57 o 
  -7  -2   2       41.48       36.82      5.30 o 
  -6  -2   2       25.66       30.60      5.54 o 
  -5  -2   2      768.62      664.41     11.70 o 
  -4  -2   2       66.83      106.22      5.90 o 
  -3  -2   2      326.17      333.22      9.34 o 
  -2  -2   2     1125.22     1107.61     16.28 o 
  -1  -2   2      282.51      310.09      7.71 o 
   0  -2   2     3593.62     3715.86     31.32 o 
   1  -2   2    18197.39    17685.40    142.33 o 
   2  -2   2      353.01      307.66     10.31 o 
   3  -2   2      787.65      782.80     15.64 o 
   4  -2   2       89.83       78.02      5.00 o 
   5  -2   2     4258.54     4465.76     46.78 o 
   6  -2   2     3624.97     3722.08     45.88 o 
   7  -2   2      182.44      217.63      9.86 o 
   8  -2   2      347.21      344.17     15.88 o 
   9  -2   2     1024.12     1011.05     32.94 o 
  10  -2   2     1056.15     1031.49     47.87 o 
  11  -2   2        0.02        2.38     15.89 o 
  12  -2   2      166.73      144.46     45.96 o 
  13  -2   2      293.39      276.61     27.20 o 
  14  -2   2        5.24       -0.82     25.73 o 
 -15  -1   2       75.33       89.94     37.38 o 
 -14  -1   2      165.59      149.95     27.95 o 
 -13  -1   2       77.63       64.65     31.05 o 
 -12  -1   2      269.29      277.17     33.74 o 
 -11  -1   2     1704.46     1602.27     95.39 o 
 -10  -1   2      268.50      335.32     23.49 o 
  -9  -1   2      130.88      121.48     14.07 o 
  -8  -1   2      447.33      486.16     19.36 o 
  -7  -1   2     1682.42     1771.12     24.83 o 
  -6  -1   2      351.34      330.00      8.68 o 
  -5  -1   2     2756.88     3131.70     30.16 o 
  -4  -1   2     6862.67     6918.38     56.71 o 
  -3  -1   2       53.67       51.75      4.76 o 
  -2  -1   2     1273.02     1264.58     37.81 o 
  -1  -1   2    17532.04    17154.44    168.81 o 
   0  -1   2     3714.09     3712.11     43.23 o 
   1  -1   2     7642.00     7589.86    102.09 o 
   2  -1   2     2087.38     2167.80     23.39 o 
   3  -1   2      573.91      555.57     14.29 o 
   4  -1   2     3158.74     3149.63     32.58 o 
   5  -1   2     1651.12     1811.33     23.40 o 
   6  -1   2     4221.88     4285.03     46.40 o 
   7  -1   2      581.48      567.07     20.67 o 
   8  -1   2        6.17        7.33      8.26 o 
   9  -1   2      735.87      774.04     29.04 o 
  10  -1   2     1124.60     1102.53     43.41 o 
  11  -1   2      585.83      526.31     33.06 o 
  12  -1   2      156.14      123.86     21.35 o 
  13  -1   2      453.69      441.24     38.79 o 
  14  -1   2      125.03       34.08     27.26 o 
  15  -1   2        9.27       70.26     54.06 o 
 -15   0   2       20.06       13.54     32.48 o 
 -14   0   2      428.89      366.28     39.76 o 
 -13   0   2       89.16       98.30     23.79 o 
 -12   0   2       11.28       25.19     45.73 o 
 -11   0   2      233.47      234.03     22.47 o 
 -10   0   2     2138.32     1969.97     49.56 o 
  -9   0   2      739.01      735.98     31.11 o 
  -8   0   2       11.24        1.36      8.78 o 
  -7   0   2     1996.07     2082.30     28.56 o 
  -6   0   2     3168.25     3208.04     31.31 o 
  -5   0   2     1098.94     1172.77     15.22 o 
  -4   0   2      986.14      968.86     13.47 o 
  -3   0   2     7594.13     7779.01     70.38 o 
  -2   0   2     8328.82     8510.71     84.09 o 
  -1   0   2      110.70      103.50      3.98 o 
   0   0   2     3291.12     3474.37     58.17 o 
   1   0   2     7048.94     6943.95    109.18 o 
   2   0   2      917.39      924.36     13.72 o 
   3   0   2     1691.40     1779.15     19.47 o 
   4   0   2     4016.43     4194.10     43.26 o 
   5   0   2     2687.52     2628.94     28.74 o 
   6   0   2      315.82      337.88      9.61 o 
   7   0   2     2382.80     2395.93     29.27 o 
   8   0   2      389.38      368.89     14.79 o 
   9   0   2       37.53       22.29     10.28 o 
  10   0   2       13.86       14.29     14.15 o 
  11   0   2     1320.28     1235.74     61.00 o 
  12   0   2      453.71      337.75     34.44 o 
  13   0   2       12.65       25.11     25.26 o 
  14   0   2      401.84      349.97     38.94 o 
  15   0   2      134.65      141.47     50.63 o 
 -15   1   2      111.30      122.20     34.27 o 
 -14   1   2      145.94      154.17     27.88 o 
 -13   1   2      144.28      157.87     38.77 o 
 -12   1   2      473.06      442.11     25.78 o 
 -11   1   2       30.50       36.60     15.05 o 
 -10   1   2     1022.23      948.50     33.66 o 
  -9   1   2     1441.15     1407.87     43.12 o 
  -8   1   2      111.73      130.35     14.39 o 
  -7   1   2      491.76      491.92     19.30 o 
  -6   1   2     1833.94     1802.76     22.86 o 
  -5   1   2     7317.36     7809.66     67.92 o 
  -4   1   2     1184.29     1251.11     20.43 o 
  -3   1   2     3781.38     3714.21     37.47 o 
  -2   1   2      846.27      821.79     11.87 o 
  -1   1   2      689.80      695.07     13.02 o 
   0   1   2     4407.55     4645.09     54.45 o 
   1   1   2    18047.08    16934.11    207.56 o 
   2   1   2     1081.73     1036.89     16.50 o 
   3   1   2       53.51       51.27      6.36 o 
   4   1   2      104.90      119.26      4.99 o 
   5   1   2     6640.73     7007.97     59.78 o 
   6   1   2       86.37      123.00      5.94 o 
   7   1   2      445.95      477.39     11.26 o 
   8   1   2      435.60      445.51     13.94 o 
   9   1   2       91.51       76.56     10.98 o 
  10   1   2       19.07        9.23     13.86 o 
  11   1   2     1099.86     1159.37    110.66 o 
  12   1   2     1245.63     1291.52     56.79 o 
  13   1   2       75.69       68.73     27.32 o 
  14   1   2      380.53      331.12     43.58 o 
  15   1   2      336.83      277.94     62.86 o 
 -14   2   2       16.16       12.76     41.26 o 
 -13   2   2      115.06       75.96     29.25 o 
 -12   2   2      183.67      152.54     19.25 o 
 -11   2   2      426.72      420.75     25.39 o 
 -10   2   2       41.41       37.57     12.78 o 
  -9   2   2      449.57      475.43     20.76 o 
  -8   2   2      779.19      730.88     23.24 o 
  -7   2   2      282.49      289.81     14.41 o 
  -6   2   2     1458.74     1493.92     33.34 o 
  -5   2   2     3707.40     3631.62     39.91 o 
  -4   2   2      807.26      726.53     12.13 o 
  -3   2   2      970.28      941.77     17.50 o 
  -2   2   2     6576.20     6475.49     59.03 o 
  -1   2   2     2504.20     2456.93     31.06 o 
   0   2   2      647.51      635.25     11.66 o 
   1   2   2     7952.60     7678.22    102.06 o 
   2   2   2     1873.78     2019.17     24.70 o 
   3   2   2      535.45      472.93      8.84 o 
   4   2   2      434.93      460.04     11.69 o 
   5   2   2     1114.47     1176.86     15.02 o 
   6   2   2     3368.22     3494.37     33.03 o 
   7   2   2       14.28        5.24      6.20 o 
   8   2   2     1054.68     1048.41     18.51 o 
   9   2   2     1583.36     1606.35     31.51 o 
  10   2   2      600.75      605.53     29.78 o 
  11   2   2      166.18      178.67     28.16 o 
  12   2   2      226.62      229.06     44.55 o 
  13   2   2      199.51      188.98     32.62 o 
  14   2   2        0.76       -5.93     26.48 o 
  15   2   2      232.18      176.13     44.04 o 
 -14   3   2      322.14      344.76     29.88 o 
 -13   3   2       16.73       24.72     17.15 o 
 -12   3   2        9.42        4.60     14.55 o 
 -11   3   2      899.00      808.12     29.47 o 
 -10   3   2      327.69      270.11     18.97 o 
  -9   3   2      209.66      174.29     15.10 o 
  -8   3   2      294.85      289.02     15.85 o 
  -7   3   2     1323.15     1224.75     27.63 o 
  -6   3   2     1137.86     1030.15     35.40 o 
  -5   3   2      547.14      581.10     13.56 o 
  -4   3   2      110.71      146.71      5.31 o 
  -3   3   2      130.49      128.24      3.39 o 
  -2   3   2      236.15      244.63      6.50 o 
  -1   3   2     2100.07     1964.20     26.94 o 
   0   3   2       65.11       54.82      4.60 o 
   1   3   2       33.62       44.52      5.66 o 
   2   3   2      164.63      143.63      5.11 o 
   3   3   2     1263.21     1172.45     16.39 o 
   4   3   2      462.64      442.86     10.46 o 
   5   3   2        5.02        4.76      4.43 o 
   6   3   2     4049.10     4097.32     40.12 o 
   7   3   2     2732.62     2766.30     31.36 o 
   8   3   2        0.41        5.71      5.73 o 
   9   3   2      665.81      706.58     24.69 o 
  10   3   2      131.16      142.79     15.86 o 
  11   3   2      657.70      677.13     39.55 o 
  12   3   2        4.20        2.52     20.48 o 
  13   3   2      128.62      177.00     34.04 o 
  14   3   2      193.50      202.87     37.11 o 
  15   3   2        0.02        2.68     31.58 o 
 -14   4   2      445.11      423.39     30.45 o 
 -13   4   2      346.38      334.61     27.78 o 
 -12   4   2       38.00       26.09     15.69 o 
 -11   4   2      382.99      386.86     21.87 o 
 -10   4   2      668.93      664.81     25.20 o 
  -9   4   2     1694.35     1542.06     34.50 o 
  -8   4   2      241.41      218.90     14.24 o 
  -7   4   2       30.30       41.47      8.74 o 
  -6   4   2      289.57      286.58     10.71 o 
  -5   4   2     1119.51     1196.70     14.59 o 
  -4   4   2     1624.07     1644.32     19.13 o 
  -3   4   2      179.20      173.19      6.77 o 
  -2   4   2     1423.73     1596.24     28.80 o 
  -1   4   2     8656.02     8704.40     91.95 o 
   0   4   2     7619.93     7562.02     81.20 o 
   1   4   2       86.55       98.94      6.29 o 
   2   4   2      648.25      662.12     10.46 o 
   3   4   2     1947.35     1869.28     25.61 o 
   4   4   2       88.84       66.20      6.08 o 
   5   4   2     1161.41     1135.60     20.48 o 
   6   4   2     5416.88     5497.14     58.81 o 
   7   4   2     4888.55     4885.04     55.14 o 
   8   4   2     2252.20     2246.42     31.57 o 
   9   4   2      302.27      333.84     13.87 o 
  10   4   2       18.39       12.19     12.30 o 
  11   4   2     2413.09     2472.44     61.97 o 
  12   4   2      194.59      233.05     25.97 o 
  13   4   2        8.78      -17.38     23.34 o 
  14   4   2      353.35      331.15     41.30 o 
  15   4   2      153.71      142.18     58.03 o 
 -14   5   2       85.50       18.05     29.89 o 
 -13   5   2      391.95      361.88     22.86 o 
 -12   5   2      142.91      127.84     16.37 o 
 -11   5   2       69.84       63.61     13.75 o 
 -10   5   2      786.54      751.09     49.10 o 
  -9   5   2      107.58      110.83     11.88 o 
  -8   5   2     1000.98      909.35     21.98 o 
  -7   5   2       11.43       -4.05     10.06 o 
  -6   5   2     3545.08     3418.57     61.56 o 
  -5   5   2      258.93      221.01      8.37 o 
  -4   5   2     1890.08     1987.81     20.42 o 
  -3   5   2     1995.26     1927.67     24.72 o 
  -2   5   2      761.97      995.00     20.75 o 
  -1   5   2     1377.66     1547.03     23.66 o 
   0   5   2     5295.96     5490.97     62.88 o 
   1   5   2     4171.43     4119.50     50.55 o 
   2   5   2      619.27      609.17     15.05 o 
   3   5   2     2586.91     2595.60     31.77 o 
   4   5   2    20447.41    20723.23    201.47 o 
   5   5   2     2827.57     2979.60     50.26 o 
   6   5   2      111.98      110.52      8.18 o 
   7   5   2     2131.34     2207.77     44.49 o 
   8   5   2     2409.29     2407.56     38.69 o 
   9   5   2      894.50      847.17     21.81 o 
  10   5   2       10.63        5.47     12.77 o 
  11   5   2      904.31      997.70     38.76 o 
  12   5   2      608.54      576.99    117.50 o 
  13   5   2      183.67      221.07     51.93 o 
  14   5   2       66.83       76.33     31.53 o 
  15   5   2      438.61      403.28     61.28 o 
 -13   6   2      282.36      302.97     38.78 o 
 -12   6   2      129.46      105.89     30.76 o 
 -11   6   2       10.40        7.19     17.59 o 
 -10   6   2      107.34       88.14     19.69 o 
  -9   6   2      148.14      126.41     19.10 o 
  -8   6   2     2041.77     1913.23     47.60 o 
  -7   6   2       18.74       22.37     12.19 o 
  -6   6   2       84.42       70.47     12.13 o 
  -5   6   2      570.86      542.54     15.28 o 
  -4   6   2       87.39       88.96      4.99 o 
  -3   6   2      207.84      285.78     14.12 o 
  -2   6   2     2970.38     2995.01     36.25 o 
  -1   6   2     1176.72     1123.92     23.03 o 
   0   6   2       48.97       64.75      7.43 o 
   1   6   2     8806.74     9210.65    118.60 o 
   2   6   2     5703.28     5861.68     72.73 o 
   3   6   2      417.94      422.69     12.27 o 
   4   6   2     1684.58     1751.21     25.76 o 
   5   6   2     1349.31     1178.52     22.78 o 
   6   6   2     3232.93     3086.36     42.50 o 
   7   6   2        9.69       13.20     10.91 o 
   8   6   2      315.21      327.42     15.16 o 
   9   6   2     1089.63     1128.76     27.29 o 
  10   6   2      185.04      199.14     16.11 o 
  11   6   2       27.68       23.05     16.95 o 
  12   6   2      809.00      790.17     48.74 o 
  13   6   2      198.80      143.64     33.58 o 
  14   6   2       18.09       -3.24     28.80 o 
  15   6   2      242.72      300.72     44.27 o 
 -13   7   2       20.99       79.34     30.80 o 
 -12   7   2      284.97      255.38     29.27 o 
 -11   7   2      452.26      436.08     31.41 o 
 -10   7   2       20.83        7.22     17.28 o 
  -9   7   2      415.90      368.43     25.41 o 
  -8   7   2      192.57      238.93     28.75 o 
  -7   7   2       94.15       78.98     14.44 o 
  -6   7   2        6.90        9.43     16.42 o 
  -5   7   2     1034.61      997.07     26.75 o 
  -4   7   2     2097.22     2234.94     35.97 o 
  -3   7   2       21.65        9.34      6.38 o 
  -2   7   2      121.51      116.28      9.04 o 
  -1   7   2     3976.59     3900.63     56.46 o 
   0   7   2     2722.63     2794.37     53.95 o 
   1   7   2      136.11      133.75     10.61 o 
   2   7   2      542.39      506.28     30.70 o 
   3   7   2      843.75      774.43     16.99 o 
   4   7   2       94.25      115.32      5.71 o 
   5   7   2      409.26      389.17     12.99 o 
   6   7   2      285.46      271.88     16.02 o 
   7   7   2     1125.44     1057.52     32.23 o 
   8   7   2       15.36       18.49      9.26 o 
   9   7   2       21.03        4.09      9.96 o 
  10   7   2      487.22      559.99     21.94 o 
  11   7   2       90.12      112.32     17.85 o 
  12   7   2       35.06       23.29     23.98 o 
  13   7   2      373.04      386.28     40.72 o 
  14   7   2       54.86        9.79     28.57 o 
 -12   8   2      152.94      122.90     53.76 o 
 -11   8   2      713.85      601.68     35.56 o 
 -10   8   2      103.26       56.13     24.93 o 
  -9   8   2       30.78        1.29     16.33 o 
  -8   8   2      189.25      215.45     21.14 o 
  -7   8   2       86.07       58.13     14.92 o 
  -6   8   2      314.41      315.62     18.49 o 
  -5   8   2       76.00       78.96     15.07 o 
  -4   8   2     2471.11     2457.79     64.14 o 
  -3   8   2     1747.45     1755.41     31.35 o 
  -2   8   2      322.38      348.82     14.28 o 
  -1   8   2      672.16      642.51     18.18 o 
   0   8   2      898.58      883.19     23.43 o 
   1   8   2     1649.65     1610.11     38.26 o 
   2   8   2       16.57       17.48     10.48 o 
   3   8   2      364.39      375.77     17.40 o 
   4   8   2       92.25       73.34      8.42 o 
   5   8   2       31.22       27.83      5.34 o 
   6   8   2      506.68      472.04     15.66 o 
   7   8   2     1731.13     1651.16     30.75 o 
   8   8   2     1245.13     1193.02     27.28 o 
   9   8   2        2.22        4.33     10.21 o 
  10   8   2      367.73      403.97     19.92 o 
  11   8   2      836.73      793.31     33.06 o 
  12   8   2      107.58      146.88     24.28 o 
  13   8   2       81.49       93.55     31.48 o 
  14   8   2      209.09      196.84     37.52 o 
 -12   9   2       37.55        6.94     28.69 o 
 -11   9   2       34.51       33.53     22.17 o 
 -10   9   2       47.80       73.10     27.18 o 
  -9   9   2      166.24      118.03     21.12 o 
  -8   9   2       21.70        8.03     15.88 o 
  -7   9   2      121.77      146.33     17.84 o 
  -6   9   2      558.21      599.79     24.88 o 
  -5   9   2      190.77      183.00     13.11 o 
  -4   9   2      391.98      382.64     29.78 o 
  -3   9   2     1975.06     1999.12     40.22 o 
  -2   9   2      383.52      377.55     16.05 o 
  -1   9   2       12.10       18.31      8.36 o 
   0   9   2      658.17      636.73     19.75 o 
   1   9   2     3160.57     2983.31     94.89 o 
   2   9   2      466.27      477.24     47.09 o 
   3   9   2     1009.57      998.84     25.63 o 
   4   9   2     3648.73     3623.00     52.83 o 
   5   9   2     1983.72     1936.86     36.51 o 
   6   9   2      211.02      202.51     10.77 o 
   7   9   2      707.05      663.49     19.70 o 
   8   9   2      584.89      598.52     23.41 o 
   9   9   2      531.09      486.70     21.83 o 
  10   9   2       41.73       41.60     14.07 o 
  11   9   2      342.23      366.26     23.25 o 
  12   9   2      239.76      315.47     36.96 o 
  13   9   2        4.46       43.82     41.39 o 
  14   9   2      120.00      141.11     59.93 o 
 -11  10   2       21.78       13.61     25.10 o 
 -10  10   2       90.06       83.68     23.13 o 
  -9  10   2      308.78      301.34     29.05 o 
  -8  10   2       65.46       58.33     18.04 o 
  -7  10   2       12.38       -3.31     14.29 o 
  -6  10   2      514.96      504.56     24.04 o 
  -5  10   2      247.96      264.44     33.74 o 
  -4  10   2       21.38       33.60     33.71 o 
  -3  10   2      725.23      790.22     36.62 o 
  -2  10   2      701.56      655.55     37.62 o 
  -1  10   2      395.13      470.29     18.94 o 
   0  10   2      642.97      664.56     21.51 o 
   1  10   2     2579.02     2534.91     43.39 o 
   2  10   2      919.59     1042.36     34.38 o 
   3  10   2     1090.43     1113.11     20.99 o 
   4  10   2       10.32       15.05      7.73 o 
   5  10   2      553.48      547.89     20.11 o 
   6  10   2      123.19      155.97     13.84 o 
   7  10   2       41.13       14.87      7.86 o 
   8  10   2       18.62        5.03     10.52 o 
   9  10   2      157.19      154.78     15.73 o 
  10  10   2      100.71      115.76     15.99 o 
  11  10   2      237.24      270.37     22.60 o 
  12  10   2      210.72      249.72     46.29 o 
  13  10   2      207.70      261.54     37.55 o 
 -10  11   2        8.02       18.06     26.14 o 
  -9  11   2      143.52      130.64     44.44 o 
  -8  11   2      295.27      280.69     24.78 o 
  -7  11   2       25.73       -7.90     15.03 o 
  -6  11   2      349.94      362.71     33.45 o 
  -5  11   2      107.44      124.94     26.96 o 
  -4  11   2      453.89      420.81     36.75 o 
  -3  11   2      105.35       86.24     30.20 o 
  -2  11   2      574.73      597.70     24.81 o 
  -1  11   2      227.52      219.73     17.96 o 
   0  11   2        7.74       -9.83      9.83 o 
   1  11   2     1773.06     1783.39     36.92 o 
   2  11   2     4086.38     4110.44     71.18 o 
   3  11   2      157.55      169.24      9.42 o 
   4  11   2        2.88        5.50      8.07 o 
   5  11   2      986.61      993.75     26.72 o 
   6  11   2      930.91      966.75     31.28 o 
   7  11   2     1332.21     1156.04     35.80 o 
   8  11   2       71.02       55.26     16.17 o 
   9  11   2      127.12      145.91     15.16 o 
  10  11   2      286.20      276.67     35.48 o 
  11  11   2        1.59      -10.20     18.55 o 
  12  11   2       90.33       92.97     28.29 o 
  13  11   2       62.52       20.23     33.78 o 
  -9  12   2        7.85       11.84     35.59 o 
  -8  12   2      176.73      238.40     26.31 o 
  -7  12   2      153.81      174.44     35.15 o 
  -6  12   2        6.67       24.19     24.11 o 
  -5  12   2      163.07      187.46     30.74 o 
  -4  12   2      204.88      272.14     33.02 o 
  -3  12   2      498.73      530.42     38.39 o 
  -2  12   2      120.69      122.43     17.14 o 
  -1  12   2      452.20      448.55     23.77 o 
   0  12   2     2081.28     2124.22     47.40 o 
   1  12   2      190.05      194.70     16.87 o 
   2  12   2      259.87      241.28     20.83 o 
   3  12   2     1352.77     1325.13     25.11 o 
   4  12   2     1639.53     1524.64     50.34 o 
   5  12   2      154.85      170.78     21.19 o 
   6  12   2      713.42      680.43     25.32 o 
   7  12   2      418.75      391.38     21.80 o 
   8  12   2       38.64       46.49     19.09 o 
   9  12   2       19.13      -18.13     18.13 o 
  10  12   2       63.02       46.33     13.80 o 
  11  12   2       60.21       48.83     17.35 o 
  12  12   2        0.46      -17.61     21.91 o 
  -8  13   2       34.20       17.29     51.86 o 
  -7  13   2      182.70      201.41     25.50 o 
  -6  13   2      127.88      163.06     21.79 o 
  -5  13   2       12.03       24.46     41.63 o 
  -4  13   2       66.29       89.10     44.87 o 
  -3  13   2      574.80      587.46     63.21 o 
  -2  13   2      493.45      559.43     39.75 o 
  -1  13   2       85.86      106.50     33.77 o 
   0  13   2       13.10       42.32     17.87 o 
   1  13   2      486.66      474.61     33.38 o 
   2  13   2       92.09      102.49     21.46 o 
   3  13   2       46.25       53.72      9.30 o 
   4  13   2       56.79       63.66     11.47 o 
   5  13   2       54.36       32.62     12.06 o 
   6  13   2       92.18       74.30     20.84 o 
   7  13   2      256.09      232.84     49.68 o 
   8  13   2       58.76       43.89     20.62 o 
   9  13   2       25.83       38.62     22.36 o 
  10  13   2        6.63       13.84     21.86 o 
  11  13   2      196.93      191.75     49.75 o 
  -7  14   2       11.63        0.57     33.41 o 
  -6  14   2      215.01      177.64     57.68 o 
  -5  14   2       61.39       65.43     47.24 o 
  -4  14   2      179.95      198.48     53.46 o 
  -3  14   2        5.53        7.89     37.26 o 
  -2  14   2       31.95       63.39     39.54 o 
  -1  14   2        5.58        4.78     19.21 o 
   0  14   2       39.17       33.88     20.42 o 
   1  14   2      161.77      152.30     25.18 o 
   2  14   2      301.38      301.51     35.72 o 
   3  14   2       60.83       48.43     24.47 o 
   4  14   2      267.73      242.51     16.14 o 
   5  14   2      193.72      202.59     37.76 o 
   6  14   2       38.85        2.93     17.44 o 
   7  14   2      165.90      122.35     22.99 o 
   8  14   2      129.23      179.67     26.58 o 
   9  14   2      142.18      107.35     26.85 o 
  10  14   2        0.11       -3.39     36.61 o 
  -1  15   2      338.74      292.22     49.38 o 
   0  15   2       81.22      105.51     30.34 o 
   1  15   2       72.06       47.89     28.55 o 
   2  15   2      549.51      577.61     24.75 o 
   3  15   2      146.08      131.99     19.30 o 
   4  15   2       20.38       16.27     17.46 o 
   5  15   2      141.21       94.66     21.10 o 
   6  15   2      199.51      229.31     26.88 o 
   7  15   2        6.60       11.89     36.46 o 
   8  15   2      185.35      221.96     45.01 o 
   9  15   2      374.79      331.80     52.95 o 
   0  16   2      137.66      113.66     33.97 o 
   1  16   2        1.88      -26.80     26.80 o 
   2  16   2      198.18      181.06     36.01 o 
   3  16   2      122.26      137.22     20.58 o 
   4  16   2       18.69        9.36     18.57 o 
   5  16   2        5.13       -4.17     19.09 o 
   6  16   2      261.78      282.61     40.65 o 
   7  16   2      200.97      167.20     41.21 o 
   8  16   2        0.40       10.07     36.71 o 
   1  17   2       27.17       59.67     33.60 o 
   3  17   2       25.75        6.17     24.13 o 
   4  17   2      426.98      528.61     43.81 o 
   5  17   2       33.34       27.10     31.19 o 
  -4 -16   3       35.72       12.58     34.06 o 
  -3 -16   3       55.91       57.87     52.07 o 
  -2 -16   3       64.41       67.46     28.38 o 
  -1 -16   3      156.39      144.24     35.57 o 
   0 -16   3       28.00       62.05     26.26 o 
   1 -16   3       10.39       57.87     29.98 o 
  -7 -15   3      146.35      174.53     44.97 o 
  -6 -15   3       16.78       18.84     33.37 o 
  -5 -15   3      260.78      221.45     41.53 o 
  -4 -15   3      177.27      175.51     36.66 o 
  -3 -15   3       93.70      131.08     22.87 o 
  -2 -15   3       38.76       38.32     19.18 o 
  -1 -15   3       39.46       75.64     19.78 o 
   0 -15   3      129.29      121.15     20.76 o 
   1 -15   3       33.65       20.15     20.29 o 
   2 -15   3       49.12       70.29     21.87 o 
   3 -15   3      112.88      139.29     27.82 o 
   4 -15   3       80.01       48.49     50.77 o 
  -9 -14   3       12.07      -17.12     36.57 o 
  -8 -14   3      116.89       90.12     40.74 o 
  -7 -14   3      435.68      514.38     66.89 o 
  -6 -14   3      351.96      345.54     35.06 o 
  -5 -14   3        1.00       17.66     23.54 o 
  -4 -14   3      357.57      342.76     46.31 o 
  -3 -14   3      197.96      199.07     23.02 o 
  -2 -14   3        0.79       11.43     15.82 o 
  -1 -14   3       92.68      117.14     19.12 o 
   0 -14   3      395.67      356.79     24.64 o 
   1 -14   3      100.38      103.29     19.32 o 
   2 -14   3       97.79      112.83     20.99 o 
   3 -14   3      134.60      129.92     21.74 o 
   4 -14   3      218.95      292.16     32.01 o 
   5 -14   3       22.25       16.66     25.30 o 
 -10 -13   3      139.02       73.04     43.58 o 
  -9 -13   3      187.92      204.10     40.94 o 
  -8 -13   3       72.44       35.89     22.65 o 
  -7 -13   3      348.80      352.99     39.58 o 
  -6 -13   3      365.64      369.20     72.82 o 
  -5 -13   3      107.30      139.63     26.53 o 
  -4 -13   3      256.42      272.37     25.57 o 
  -3 -13   3      788.80      755.04     25.27 o 
  -2 -13   3      548.09      533.26     21.16 o 
  -1 -13   3        0.41       13.31     10.67 o 
   0 -13   3      131.38      157.34     13.39 o 
   1 -13   3       42.49       51.77     11.00 o 
   2 -13   3      116.06      107.69     13.13 o 
   3 -13   3       23.52       13.34     16.56 o 
   4 -13   3      183.33      179.27     26.23 o 
   5 -13   3      123.33      147.44     28.37 o 
   6 -13   3        0.14        1.80     24.83 o 
   7 -13   3       12.31        3.19     26.43 o 
 -11 -12   3       83.04       85.91     19.76 o 
 -10 -12   3        9.94       30.12     14.89 o 
  -9 -12   3      328.37      338.64     48.90 o 
  -8 -12   3       79.67       74.50     23.74 o 
  -7 -12   3      234.33      274.00     43.96 o 
  -6 -12   3      504.56      467.58     34.38 o 
  -5 -12   3      749.04      801.85     28.93 o 
  -4 -12   3        2.01      -10.67     10.67 o 
  -3 -12   3      374.57      357.15     18.01 o 
  -2 -12   3      824.17      800.56     23.61 o 
  -1 -12   3       78.03       90.07     15.05 o 
   0 -12   3       67.40       72.41     17.46 o 
   1 -12   3      240.25      292.56     14.56 o 
   2 -12   3      153.06      185.24     22.32 o 
   3 -12   3      219.59      207.06     14.61 o 
   4 -12   3       11.54       15.23     16.13 o 
   5 -12   3      207.02      212.41     28.41 o 
   6 -12   3      152.02      151.71     28.10 o 
   7 -12   3        6.35       43.37     38.80 o 
   8 -12   3       91.15       68.29     37.94 o 
 -12 -11   3      189.70      207.81     39.68 o 
 -11 -11   3      355.45      376.77     26.60 o 
 -10 -11   3       51.09       88.88     18.60 o 
  -9 -11   3      267.50      301.82     20.78 o 
  -8 -11   3      700.18      715.85     24.30 o 
  -7 -11   3      179.94      185.13     19.79 o 
  -6 -11   3        1.81       24.02     12.90 o 
  -5 -11   3      536.47      534.19     23.13 o 
  -4 -11   3      843.53      790.62     26.71 o 
  -3 -11   3        0.33        5.91      9.58 o 
  -2 -11   3      403.18      420.71     17.47 o 
  -1 -11   3      577.13      561.72     21.36 o 
   0 -11   3      267.28      279.06     15.71 o 
   1 -11   3       63.07       70.91      9.37 o 
   2 -11   3       48.27       57.22     11.60 o 
   3 -11   3      359.64      390.77     16.97 o 
   4 -11   3      270.61      282.22     22.07 o 
   5 -11   3       70.13       87.53     22.95 o 
   6 -11   3      317.81      329.59     31.65 o 
   7 -11   3        2.55        1.26     22.37 o 
   8 -11   3        5.75       46.87     26.92 o 
   9 -11   3       56.57       46.02     28.67 o 
 -12 -10   3       70.25       97.08     38.70 o 
 -11 -10   3      508.95      577.85     34.30 o 
 -10 -10   3      431.02      424.76     29.11 o 
  -9 -10   3       64.86       52.77     13.78 o 
  -8 -10   3      135.64      140.11     14.50 o 
  -7 -10   3     1745.40     1627.31     44.65 o 
  -6 -10   3      628.21      571.56     24.02 o 
  -5 -10   3        5.09       -5.69     13.88 o 
  -4 -10   3      287.70      299.22     16.94 o 
  -3 -10   3      180.64      164.08     12.54 o 
  -2 -10   3       27.47       14.74      8.82 o 
  -1 -10   3      761.82      761.47     22.14 o 
   0 -10   3       71.61       82.21     12.43 o 
   1 -10   3      658.75      631.48     23.18 o 
   2 -10   3       17.88       -7.22      7.22 o 
   3 -10   3      403.80      405.41     16.06 o 
   4 -10   3      669.50      662.76     28.97 o 
   5 -10   3        0.34       -2.19     14.93 o 
   6 -10   3       87.30       82.21     22.00 o 
   7 -10   3      375.92      383.45     49.07 o 
   8 -10   3        6.02      -10.40     21.97 o 
   9 -10   3       26.95       39.98     27.31 o 
  10 -10   3      157.15      133.55     34.28 o 
 -13  -9   3      334.91      433.43     55.50 o 
 -12  -9   3      117.90      118.71     39.45 o 
 -11  -9   3      213.16      249.49     31.34 o 
 -10  -9   3      693.42      724.20     26.69 o 
  -9  -9   3     1410.11     1358.71     47.82 o 
  -8  -9   3       34.67        7.08     10.92 o 
  -7  -9   3      974.13      976.52     25.46 o 
  -6  -9   3     1017.96      993.98     25.44 o 
  -5  -9   3      126.62      107.46     13.37 o 
  -4  -9   3       10.58        4.75     11.73 o 
  -3  -9   3      703.35      709.12     20.13 o 
  -2  -9   3      898.81      918.05     21.64 o 
  -1  -9   3        7.89        3.25      8.57 o 
   0  -9   3      952.14      944.36     25.40 o 
   1  -9   3      307.53      335.92     12.95 o 
   2  -9   3      298.15      293.78     16.36 o 
   3  -9   3      810.28      846.49     28.21 o 
   4  -9   3      305.95      358.36     26.03 o 
   5  -9   3      356.80      370.93     23.01 o 
   6  -9   3      118.37      109.55     43.07 o 
   7  -9   3      283.60      340.61     53.32 o 
   8  -9   3      220.74      214.65     28.99 o 
   9  -9   3        8.53       11.37     24.75 o 
  10  -9   3       15.88       25.69     27.87 o 
  11  -9   3       84.72       37.53     52.42 o 
 -13  -8   3      618.82      667.65     64.69 o 
 -12  -8   3      466.99      429.77     50.95 o 
 -11  -8   3       31.18      -21.25     28.22 o 
 -10  -8   3      213.34      221.81     18.05 o 
  -9  -8   3     1027.49     1045.18     28.71 o 
  -8  -8   3        8.83       18.37     10.55 o 
  -7  -8   3      160.12      155.12     13.06 o 
  -6  -8   3      297.50      307.87     14.67 o 
  -5  -8   3      528.58      538.16     24.24 o 
  -4  -8   3       31.90       29.85      6.58 o 
  -3  -8   3      235.67      245.81     12.70 o 
  -2  -8   3      523.88      472.31     15.49 o 
  -1  -8   3      274.99      265.08     11.58 o 
   0  -8   3       13.82       14.81      6.13 o 
   1  -8   3      467.09      416.16     12.95 o 
   2  -8   3       88.57       99.93      8.56 o 
   3  -8   3      773.63      778.30     19.86 o 
   4  -8   3      349.40      355.19     45.00 o 
   5  -8   3      260.56      268.44     17.17 o 
   6  -8   3       28.32       35.49     12.47 o 
   7  -8   3       92.49       66.60     17.00 o 
   8  -8   3      525.88      540.16     30.44 o 
   9  -8   3       48.99       33.45     19.19 o 
  10  -8   3        4.74        0.42     19.57 o 
  11  -8   3      260.70      276.39     33.87 o 
  12  -8   3       69.83       80.98     42.83 o 
 -14  -7   3        2.97      -11.15     30.97 o 
 -13  -7   3       59.85      162.28     45.29 o 
 -12  -7   3      329.16      378.54     50.12 o 
 -11  -7   3       12.75        9.98     28.86 o 
 -10  -7   3       14.64       -2.96     13.42 o 
  -9  -7   3      700.07      667.84     23.36 o 
  -8  -7   3      239.48      229.55     15.49 o 
  -7  -7   3      679.69      618.17     19.95 o 
  -6  -7   3       33.88       34.06      8.92 o 
  -5  -7   3      804.75      768.38     19.53 o 
  -4  -7   3     1046.58     1027.70     20.74 o 
  -3  -7   3      150.77      168.48      7.84 o 
  -2  -7   3      609.85      506.10     14.93 o 
  -1  -7   3     2943.41     2875.84     39.69 o 
   0  -7   3        3.14        4.71      4.37 o 
   1  -7   3      425.57      464.25     16.10 o 
   2  -7   3      243.06      258.49     12.98 o 
   3  -7   3       15.15       20.98      6.32 o 
   4  -7   3       26.04       28.08      9.33 o 
   5  -7   3      208.30      238.75     21.39 o 
   6  -7   3      304.65      320.22     18.20 o 
   7  -7   3       29.30       18.80     14.01 o 
   8  -7   3      224.16      226.77     22.33 o 
   9  -7   3      272.29      303.52     26.35 o 
  10  -7   3      248.43      287.54     28.09 o 
  11  -7   3       59.69      -20.73     20.73 o 
  12  -7   3       26.12        7.07     24.43 o 
 -14  -6   3      362.31      320.78     44.90 o 
 -13  -6   3        1.70       34.71     37.36 o 
 -12  -6   3      307.88      304.47     47.20 o 
 -11  -6   3      382.20      374.27     46.96 o 
 -10  -6   3       72.22       47.92     24.97 o 
  -9  -6   3      685.96      678.62     31.14 o 
  -8  -6   3     1743.32     1692.30     33.49 o 
  -7  -6   3     4928.32     4761.78     62.22 o 
  -6  -6   3        6.42       11.91      7.55 o 
  -5  -6   3     2295.84     2255.94     34.65 o 
  -4  -6   3     2501.92     2496.08     35.63 o 
  -3  -6   3     1726.13     1742.31     25.67 o 
  -2  -6   3      297.60      322.22      8.19 o 
  -1  -6   3     5860.47     5907.16     73.53 o 
   0  -6   3     1263.91     1306.31     17.33 o 
   1  -6   3     1909.33     1950.09     22.97 o 
   2  -6   3      174.12      180.47      8.66 o 
   3  -6   3     1491.21     1468.98     24.91 o 
   4  -6   3       86.71       85.88     10.33 o 
   5  -6   3      186.86      205.77     19.48 o 
   6  -6   3      374.35      367.29     21.47 o 
   7  -6   3      383.35      332.15     22.07 o 
   8  -6   3       60.64       39.07     15.96 o 
   9  -6   3      586.70      580.19     38.39 o 
  10  -6   3      130.38      193.53     37.46 o 
  11  -6   3        4.52       26.60     20.95 o 
  12  -6   3       12.99       13.84     21.88 o 
  13  -6   3       98.23      167.17     36.16 o 
 -14  -5   3      402.14      510.55     49.54 o 
 -13  -5   3       77.82       90.70     31.62 o 
 -12  -5   3       46.28      -17.77     32.07 o 
 -11  -5   3      439.88      445.41     49.42 o 
 -10  -5   3     2810.28     2768.00    104.65 o 
  -9  -5   3      849.07      825.63     24.31 o 
  -8  -5   3     2235.22     2149.67     37.35 o 
  -7  -5   3      726.20      708.42     22.20 o 
  -6  -5   3     3156.33     3138.47     44.12 o 
  -5  -5   3        7.80       11.90      6.43 o 
  -4  -5   3     2806.01     2829.57     38.27 o 
  -3  -5   3     2485.78     2295.13     31.83 o 
  -2  -5   3       12.00        5.10      4.25 o 
  -1  -5   3      261.83      293.22      9.60 o 
   0  -5   3     2505.79     2481.64     26.58 o 
   1  -5   3     7649.49     7989.38     82.12 o 
   2  -5   3     1517.41     1529.01     20.52 o 
   3  -5   3     3229.56     3114.31     63.23 o 
   4  -5   3      929.80      924.88     27.73 o 
   5  -5   3      390.29      373.66     22.55 o 
   6  -5   3       11.10        8.54      6.36 o 
   7  -5   3      605.39      629.58     20.67 o 
   8  -5   3      659.13      642.99     21.00 o 
   9  -5   3      105.95       95.26     13.26 o 
  10  -5   3      138.61      122.45     21.51 o 
  11  -5   3      778.90      677.59     25.91 o 
  12  -5   3       29.10       13.57     14.07 o 
  13  -5   3       84.79       64.69     31.12 o 
 -15  -4   3       10.06      -25.71     53.97 o 
 -14  -4   3      139.92      193.61     67.13 o 
 -13  -4   3      827.65      768.00     42.20 o 
 -12  -4   3      368.31      386.86     40.13 o 
 -11  -4   3       34.36       25.91     21.56 o 
 -10  -4   3      327.72      325.47     29.68 o 
  -9  -4   3     1440.39     1529.49     43.39 o 
  -8  -4   3       42.30       27.64      8.48 o 
  -7  -4   3      679.33      683.60     17.87 o 
  -6  -4   3     3144.93     3171.54     39.25 o 
  -5  -4   3      704.13      676.85     15.55 o 
  -4  -4   3     1242.54     1317.80     22.70 o 
  -3  -4   3     5719.53     5706.07     63.31 o 
  -2  -4   3     5762.09     5929.07     64.34 o 
  -1  -4   3     2547.45     2527.19     29.71 o 
   0  -4   3       87.09       69.44      3.62 o 
   1  -4   3     9372.05     9511.90     75.04 o 
   2  -4   3      510.16      466.28     11.48 o 
   3  -4   3      112.31      117.88      6.98 o 
   4  -4   3     1822.07     1850.33     30.67 o 
   5  -4   3     1052.27      992.95     21.81 o 
   6  -4   3      772.18      766.02     20.28 o 
   7  -4   3      232.85      213.21     13.36 o 
   8  -4   3      293.26      281.49     18.35 o 
   9  -4   3      964.92      947.92     31.51 o 
  10  -4   3      553.18      507.80     25.81 o 
  11  -4   3      427.05      448.16     37.54 o 
  12  -4   3       38.51       60.37     17.11 o 
  13  -4   3      115.11       72.17     19.17 o 
  14  -4   3        9.79       42.74     40.23 o 
 -15  -3   3      211.83      213.32     42.24 o 
 -14  -3   3      191.56      119.74     36.21 o 
 -13  -3   3      110.93      122.98     33.12 o 
 -12  -3   3      784.04      854.00     40.94 o 
 -11  -3   3      661.37      658.82     34.84 o 
 -10  -3   3       44.65       20.26     18.22 o 
  -9  -3   3      958.01      972.43     42.64 o 
  -8  -3   3     1181.97     1198.98     28.36 o 
  -7  -3   3        3.01        5.45      5.90 o 
  -6  -3   3     2061.37     2210.70     27.99 o 
  -5  -3   3     4916.11     4920.70     49.27 o 
  -4  -3   3     1547.42     1647.73     23.41 o 
  -3  -3   3      246.14      313.53     10.15 o 
  -2  -3   3     1045.69      927.35     15.37 o 
  -1  -3   3      138.50      121.28      5.11 o 
   0  -3   3     1225.71     1372.28     16.61 o 
   1  -3   3      729.49      680.31     11.40 o 
   2  -3   3       41.68       45.29      7.20 o 
   3  -3   3       22.97       30.09      4.85 o 
   4  -3   3      656.73      658.82     22.48 o 
   5  -3   3     1646.85     1592.42     25.59 o 
   6  -3   3      878.90      823.33     30.28 o 
   7  -3   3        5.52       10.34      8.75 o 
   8  -3   3      260.59      257.42     17.07 o 
   9  -3   3      258.21      230.56     19.27 o 
  10  -3   3        3.45       -0.04     17.70 o 
  11  -3   3      147.30      168.94     20.95 o 
  12  -3   3       14.34        8.93     18.22 o 
  13  -3   3        6.91       50.81     21.77 o 
  14  -3   3        0.98       -1.81     20.98 o 
 -15  -2   3       56.24       54.25     32.09 o 
 -14  -2   3      431.71      425.15     37.70 o 
 -13  -2   3        9.84      -22.77     24.47 o 
 -12  -2   3      351.59      370.91     39.11 o 
 -11  -2   3     1627.61     1656.64     65.32 o 
 -10  -2   3     1559.13     1448.58     72.00 o 
  -9  -2   3        6.11       19.69     12.84 o 
  -8  -2   3     1516.22     1619.16     29.11 o 
  -7  -2   3      867.94      851.56     16.58 o 
  -6  -2   3      141.87      165.82      8.31 o 
  -5  -2   3      564.22      686.91     11.86 o 
  -4  -2   3      142.69      133.89      7.00 o 
  -3  -2   3      107.20      107.02      6.63 o 
  -2  -2   3      915.17      870.89     13.29 o 
  -1  -2   3      528.29      644.46      9.67 o 
   0  -2   3     1545.76     1564.77     18.96 o 
   1  -2   3     6044.19     6245.33     59.12 o 
   2  -2   3      368.61      314.66     11.20 o 
   3  -2   3     2461.70     2363.44     34.52 o 
   4  -2   3       13.88       15.22      4.13 o 
   5  -2   3      270.85      261.10      9.10 o 
   6  -2   3     1590.29     1489.60     25.17 o 
   7  -2   3      579.37      614.42     16.40 o 
   8  -2   3      142.25      172.10     13.57 o 
   9  -2   3      382.00      353.48     22.12 o 
  10  -2   3      281.97      302.24     22.96 o 
  11  -2   3      128.15      199.16     21.95 o 
  12  -2   3        7.03       20.23     19.32 o 
  13  -2   3      164.45      158.28     44.33 o 
  14  -2   3       34.03       25.49     37.33 o 
 -15  -1   3       37.64        8.20     31.61 o 
 -14  -1   3      427.38      508.00     37.95 o 
 -13  -1   3      322.84      354.32     31.93 o 
 -12  -1   3        9.37       -2.99     19.57 o 
 -11  -1   3     1175.48     1306.42     56.83 o 
 -10  -1   3     2355.50     2318.16     49.07 o 
  -9  -1   3      336.63      359.56     16.79 o 
  -8  -1   3       43.71       45.59      9.52 o 
  -7  -1   3     1380.82     1317.39     21.29 o 
  -6  -1   3       40.55       66.65      5.98 o 
  -5  -1   3     3522.81     4025.62     37.55 o 
  -4  -1   3     7400.21     7927.35     65.03 o 
  -3  -1   3     8561.58     8714.31     81.43 o 
  -2  -1   3     5376.94     5517.53     58.39 o 
  -1  -1   3     1447.58     1479.83     19.51 o 
   0  -1   3      100.39      115.41      9.70 o 
   1  -1   3    49927.03    44866.47    385.04 o 
   2  -1   3     3403.72     3435.88     35.60 o 
   3  -1   3     3101.21     3205.17     34.60 o 
   4  -1   3     1827.03     1722.91     22.66 o 
   5  -1   3      396.34      441.62     11.13 o 
   6  -1   3      942.78      884.89     15.98 o 
   7  -1   3     1694.52     1675.32     28.11 o 
   8  -1   3       80.43      108.04     11.72 o 
   9  -1   3       52.27       55.53     11.84 o 
  10  -1   3     1145.96     1224.88     39.03 o 
  11  -1   3      858.02      851.31     55.86 o 
  12  -1   3        0.22       -5.27     17.42 o 
  13  -1   3      542.62      531.44     61.23 o 
  14  -1   3       99.24      135.35     34.87 o 
 -15   0   3       23.49      -12.45     30.41 o 
 -14   0   3      227.64      235.74     31.05 o 
 -13   0   3      542.13      570.45     38.05 o 
 -12   0   3        6.74       -6.19     20.68 o 
 -11   0   3       11.26       10.69     13.69 o 
 -10   0   3     1513.82     1551.13     44.83 o 
  -9   0   3     2147.94     2085.66     54.92 o 
  -8   0   3      151.80      151.45     15.35 o 
  -7   0   3     1536.39     1434.01     25.50 o 
  -6   0   3     9653.69    10317.05     84.40 o 
  -5   0   3     4262.34     4544.44     40.59 o 
  -4   0   3     1400.21     1540.03     17.18 o 
  -3   0   3     5826.43     5750.60     61.07 o 
  -2   0   3     4456.91     4514.27     54.04 o 
  -1   0   3     2738.91     2729.57     39.48 o 
   0   0   3     9882.40     9872.76    157.10 o 
   1   0   3     9713.75     9649.41    155.46 o 
   2   0   3    29405.11    28780.69    276.09 o 
   3   0   3      150.69      126.38      5.81 o 
   4   0   3     2010.38     1916.38     28.52 o 
   5   0   3     1247.39     1224.58     22.86 o 
   6   0   3      239.96      265.87      9.11 o 
   7   0   3     2201.95     2208.83     34.35 o 
   8   0   3      168.98      152.29     11.63 o 
   9   0   3      156.87      161.45     15.09 o 
  10   0   3      907.80      919.69     33.87 o 
  11   0   3     1996.36     1823.80     63.51 o 
  12   0   3      172.49      189.71     30.42 o 
  13   0   3       57.02       -8.13     24.23 o 
  14   0   3      248.04      176.02     34.30 o 
  15   0   3      129.35      133.16     56.27 o 
 -14   1   3       23.12       42.85     23.09 o 
 -13   1   3       53.71       59.81     22.51 o 
 -12   1   3      397.12      369.47     25.83 o 
 -11   1   3      868.05      787.38     29.93 o 
 -10   1   3       54.94       92.51     14.52 o 
  -9   1   3     1956.14     2038.43     50.83 o 
  -8   1   3     1840.79     1882.63     38.37 o 
  -7   1   3     1162.73     1267.17     25.80 o 
  -6   1   3     3006.31     3117.02     30.97 o 
  -5   1   3     1853.89     1784.35     22.87 o 
  -4   1   3    13208.73    14448.32    120.80 o 
  -3   1   3       13.37       15.41      2.91 o 
  -2   1   3     3348.73     3320.25     36.25 o 
  -1   1   3     4582.64     4914.19     66.76 o 
   0   1   3     2392.65     2281.22     43.23 o 
   1   1   3     7130.67     7130.44     94.74 o 
   2   1   3     5134.06     5060.12     62.58 o 
   3   1   3       61.28       76.98      4.57 o 
   4   1   3      724.58      749.06     12.61 o 
   5   1   3      812.91      764.66     11.96 o 
   6   1   3     1164.74     1183.18     17.64 o 
   7   1   3      115.27      138.60      7.76 o 
   8   1   3      731.97      745.02     18.13 o 
   9   1   3      219.57      233.68     14.51 o 
  10   1   3       83.34       52.17     15.69 o 
  11   1   3      765.28      740.21     42.56 o 
  12   1   3      417.82      431.80     37.61 o 
  13   1   3       57.01       50.80     26.34 o 
  14   1   3      160.14      125.38     44.09 o 
  15   1   3       99.98       50.06     31.38 o 
 -14   2   3       98.52       51.51     29.54 o 
 -13   2   3        2.19       -0.99     16.29 o 
 -12   2   3       77.10       70.10     18.00 o 
 -11   2   3      716.22      658.27     28.00 o 
 -10   2   3      847.29      825.45     33.04 o 
  -9   2   3      242.41      241.46     16.74 o 
  -8   2   3     1459.95     1470.01     41.15 o 
  -7   2   3     1378.58     1356.33     29.43 o 
  -6   2   3       34.57       47.84      8.30 o 
  -5   2   3       84.23      112.88      5.29 o 
  -4   2   3     7453.64     7872.91     75.27 o 
  -3   2   3      899.85      969.62     12.17 o 
  -2   2   3      125.96      148.87      4.94 o 
  -1   2   3     1475.68     1401.92     16.50 o 
   0   2   3      981.28      960.15     14.51 o 
   1   2   3     1013.78     1053.91     15.53 o 
   2   2   3      821.01      817.52     16.13 o 
   3   2   3     1229.32     1440.32     19.44 o 
   4   2   3      143.65      155.88      6.04 o 
   5   2   3       26.91       23.21      4.90 o 
   6   2   3     1155.00     1098.49     18.56 o 
   7   2   3      401.19      478.51     12.08 o 
   8   2   3     1007.43     1025.73     23.05 o 
   9   2   3      550.03      551.75     19.50 o 
  10   2   3      154.83      152.50     21.62 o 
  11   2   3        0.90       28.82     21.26 o 
  12   2   3      884.56      812.38     46.57 o 
  13   2   3      189.17      229.30     40.47 o 
  14   2   3       21.51       -0.17     38.35 o 
  15   2   3       29.05       66.56     31.51 o 
 -14   3   3      260.02      311.93     29.40 o 
 -13   3   3       75.42       57.38     18.60 o 
 -12   3   3       10.98       30.91     18.56 o 
 -11   3   3      140.66      147.38     17.57 o 
 -10   3   3     1701.85     1586.08     38.33 o 
  -9   3   3      904.80      843.64     34.78 o 
  -8   3   3       72.75       65.88     11.22 o 
  -7   3   3      782.96      785.97     29.62 o 
  -6   3   3      259.58      250.89     12.51 o 
  -5   3   3      728.46      724.39     12.77 o 
  -4   3   3     5537.89     5524.59     54.74 o 
  -3   3   3     2546.10     2607.54     26.99 o 
  -2   3   3       48.56       51.82      3.17 o 
  -1   3   3      356.88      341.64      6.43 o 
   0   3   3     4004.82     3825.41     37.54 o 
   1   3   3     1024.93     1087.20     14.66 o 
   2   3   3      467.51      453.63      9.33 o 
   3   3   3     1379.15     1284.06     19.98 o 
   4   3   3      372.43      366.14     10.07 o 
   5   3   3       51.37       76.46      6.20 o 
   6   3   3     6107.47     6237.77     56.43 o 
   7   3   3     4139.77     4356.38     43.97 o 
   8   3   3      247.25      275.07     11.77 o 
   9   3   3      869.37      908.20     24.35 o 
  10   3   3      531.94      528.76     24.96 o 
  11   3   3      813.56      874.62     37.71 o 
  12   3   3       33.53       10.40     18.82 o 
  13   3   3      197.55      227.41     35.13 o 
  14   3   3      219.18      244.21     37.97 o 
  15   3   3       35.48       51.60     32.18 o 
 -14   4   3      227.86      199.69     25.48 o 
 -13   4   3       85.73       88.91     21.07 o 
 -12   4   3      165.13      146.48     18.68 o 
 -11   4   3      185.13      158.93     18.49 o 
 -10   4   3      261.40      278.46     18.35 o 
  -9   4   3     2770.94     2562.30     46.78 o 
  -8   4   3        7.48       13.91      9.61 o 
  -7   4   3      976.15      957.70     23.74 o 
  -6   4   3     1392.25     1379.01     36.02 o 
  -5   4   3        2.96       -0.97      3.28 o 
  -4   4   3       97.13       90.07      4.91 o 
  -3   4   3     1870.94     1824.35     20.96 o 
  -2   4   3      172.70      225.43      6.21 o 
  -1   4   3     1466.18     1527.44     21.93 o 
   0   4   3     7426.19     7265.10     91.23 o 
   1   4   3      728.62      698.62     10.44 o 
   2   4   3      569.50      550.79     12.44 o 
   3   4   3     4203.22     4218.71     47.69 o 
   4   4   3     5265.73     5115.25     57.80 o 
   5   4   3     5017.81     4952.98     57.99 o 
   6   4   3       12.39        1.43      5.53 o 
   7   4   3     1771.30     1777.33     28.26 o 
   8   4   3     1455.48     1408.69     29.80 o 
   9   4   3      387.13      393.10     14.95 o 
  10   4   3      295.69      280.37     19.68 o 
  11   4   3     1786.02     1757.22     43.72 o 
  12   4   3      219.57      237.43     26.85 o 
  13   4   3       10.13       24.43     20.46 o 
  14   4   3      386.08      463.68     51.74 o 
  15   4   3       63.15        5.75     34.36 o 
 -14   5   3        3.80       28.31     37.13 o 
 -13   5   3      121.14      130.53     31.30 o 
 -12   5   3      172.38      144.49     16.64 o 
 -11   5   3      321.20      307.49     39.37 o 
 -10   5   3       15.17       23.45     11.77 o 
  -9   5   3     1128.39     1117.17     27.64 o 
  -8   5   3       19.45       15.63      8.55 o 
  -7   5   3      540.61      528.12     23.42 o 
  -6   5   3      412.19      397.36     19.05 o 
  -5   5   3       94.33       95.70      5.68 o 
  -4   5   3        4.31        5.42      3.10 o 
  -3   5   3     2755.13     2955.78     28.57 o 
  -2   5   3      485.03      638.25     13.90 o 
  -1   5   3       48.10       58.72      5.60 o 
   0   5   3      788.78      794.91     15.70 o 
   1   5   3     8503.43     8358.74     87.47 o 
   2   5   3      787.89      693.28     12.97 o 
   3   5   3        0.50       -3.93      3.93 o 
   4   5   3     9537.85     9740.47    101.01 o 
   5   5   3     1887.37     1659.39     26.68 o 
   6   5   3      444.52      472.85     15.38 o 
   7   5   3     1069.88     1039.26     26.72 o 
   8   5   3     1299.41     1294.33     25.49 o 
   9   5   3      820.21      784.96     21.45 o 
  10   5   3      233.80      249.61     40.00 o 
  11   5   3      907.82      885.32     76.08 o 
  12   5   3      350.25      336.81     36.28 o 
  13   5   3       42.30       56.71     28.03 o 
  14   5   3       58.07       49.25     30.99 o 
  15   5   3      175.06      164.05     40.56 o 
 -13   6   3      137.74       90.91     30.57 o 
 -12   6   3       30.88       33.88     20.71 o 
 -11   6   3       27.53       33.08     18.36 o 
 -10   6   3      173.91      136.29     20.99 o 
  -9   6   3       17.61       14.29     15.36 o 
  -8   6   3     2014.94     1889.64     47.64 o 
  -7   6   3        7.65       13.83     13.52 o 
  -6   6   3       14.84       41.09     11.09 o 
  -5   6   3     2079.85     1987.64     40.43 o 
  -4   6   3      944.30      931.67     13.03 o 
  -3   6   3     1761.54     1982.16     28.45 o 
  -2   6   3      857.78      856.77     17.75 o 
  -1   6   3     2512.86     2580.73     40.26 o 
   0   6   3      341.83      399.86     14.06 o 
   1   6   3    10497.72    10606.68    225.74 o 
   2   6   3     9599.83    10008.12    132.71 o 
   3   6   3       63.08       57.42      5.20 o 
   4   6   3     1670.02     1716.94     25.89 o 
   5   6   3       59.56       31.84      6.62 o 
   6   6   3     4654.20     4764.01     58.97 o 
   7   6   3      992.23      970.92     26.00 o 
   8   6   3      765.52      762.39     21.90 o 
   9   6   3      560.43      524.91     18.24 o 
  10   6   3       25.77       19.83     12.58 o 
  11   6   3      348.38      382.58     27.55 o 
  12   6   3      786.08      780.47     47.29 o 
  13   6   3      303.21      371.78     39.91 o 
  14   6   3       55.92       80.87     30.76 o 
 -13   7   3       13.41       23.30     30.05 o 
 -12   7   3      153.46      143.04     26.63 o 
 -11   7   3      231.70      181.16     24.80 o 
 -10   7   3      556.98      460.77     29.77 o 
  -9   7   3      484.12      429.98     45.71 o 
  -8   7   3      551.84      530.39     26.92 o 
  -7   7   3      404.64      423.36     35.13 o 
  -6   7   3     1567.28     1526.10     46.89 o 
  -5   7   3      234.04      205.52     15.81 o 
  -4   7   3     3840.16     4070.07     47.33 o 
  -3   7   3     1738.16     1743.15     28.95 o 
  -2   7   3     1207.86     1317.61     24.26 o 
  -1   7   3     1284.09     1216.37     26.18 o 
   0   7   3     3296.85     3464.25     52.33 o 
   1   7   3       31.50       23.40      7.25 o 
   2   7   3       38.50       58.48      4.77 o 
   3   7   3     1214.69     1065.87     20.85 o 
   4   7   3      847.47      856.02     24.60 o 
   5   7   3       27.22       18.29      6.55 o 
   6   7   3     1149.44     1109.89     23.16 o 
   7   7   3     1004.64      980.45     24.98 o 
   8   7   3      474.43      469.80     19.37 o 
   9   7   3      391.16      353.49     17.44 o 
  10   7   3     1249.34     1265.08     29.45 o 
  11   7   3      279.74      291.43     26.23 o 
  12   7   3       38.22       42.40     20.74 o 
  13   7   3      159.99      170.75     33.36 o 
  14   7   3      366.72      401.00     44.10 o 
 -12   8   3        3.81       30.99     28.23 o 
 -11   8   3       10.42       28.70     20.84 o 
 -10   8   3       86.94       78.86     20.48 o 
  -9   8   3      396.66      418.79     27.61 o 
  -8   8   3       11.96       -3.53     14.50 o 
  -7   8   3      289.96      285.24     20.44 o 
  -6   8   3      942.42      925.09     29.29 o 
  -5   8   3      421.68      442.55     18.58 o 
  -4   8   3      913.82      925.27     45.69 o 
  -3   8   3     2231.84     2283.07     36.49 o 
  -2   8   3      247.66      219.65     19.12 o 
  -1   8   3      189.89      223.05     12.01 o 
   0   8   3      192.74      171.94     12.40 o 
   1   8   3      621.02      596.41     21.62 o 
   2   8   3        1.57        1.81      5.24 o 
   3   8   3      177.36      189.70      9.71 o 
   4   8   3      830.44      873.18     21.08 o 
   5   8   3        5.45       12.89      6.14 o 
   6   8   3       21.78       27.12      7.89 o 
   7   8   3     1308.98     1206.09     26.01 o 
   8   8   3      420.58      403.59     17.41 o 
   9   8   3        2.98       -9.42      9.42 o 
  10   8   3      938.64      961.82     28.14 o 
  11   8   3      503.85      511.21     40.97 o 
  12   8   3      293.89      284.82     28.11 o 
  13   8   3       52.00       57.38     51.49 o 
  14   8   3      274.43      391.52     44.40 o 
 -12   9   3       22.40       17.99     37.40 o 
 -11   9   3        3.48       -8.07     20.21 o 
 -10   9   3       42.52       35.12     20.98 o 
  -9   9   3      182.45      198.52     23.66 o 
  -8   9   3      505.20      484.87     27.25 o 
  -7   9   3       18.16        9.87     14.28 o 
  -6   9   3      603.06      640.05     25.38 o 
  -5   9   3     1592.68     1651.36     36.31 o 
  -4   9   3        4.49        0.88     15.82 o 
  -3   9   3      356.12      340.82     17.60 o 
  -2   9   3      556.89      545.96     21.86 o 
  -1   9   3        8.90        7.96      8.57 o 
   0   9   3      389.11      409.68     16.19 o 
   1   9   3     1945.07     1979.87     39.58 o 
   2   9   3      837.47      757.38     23.88 o 
   3   9   3      322.03      320.15     12.43 o 
   4   9   3      604.09      591.74     18.26 o 
   5   9   3      225.78      215.83     13.54 o 
   6   9   3       65.24       61.30      8.38 o 
   7   9   3      556.10      537.49     20.61 o 
   8   9   3     1305.12     1307.34     33.61 o 
   9   9   3      148.03      138.19     15.36 o 
  10   9   3      183.72      169.94     17.73 o 
  11   9   3      730.42      770.50     64.97 o 
  12   9   3      234.86      236.68     30.17 o 
  13   9   3        2.46      -26.34     44.06 o 
  14   9   3      197.95      213.01     38.29 o 
 -11  10   3       38.94       45.87     27.05 o 
 -10  10   3       29.90       13.85     30.99 o 
  -9  10   3       80.49       72.61     21.28 o 
  -8  10   3      363.78      325.25     24.99 o 
  -7  10   3       22.33       39.03     15.14 o 
  -6  10   3      100.08      109.65     19.88 o 
  -5  10   3      704.01      736.66     23.07 o 
  -4  10   3      565.80      560.15     36.47 o 
  -3  10   3      399.65      417.18     23.78 o 
  -2  10   3     1749.77     1726.15     73.88 o 
  -1  10   3      285.21      308.81     17.75 o 
   0  10   3      552.90      585.83     20.46 o 
   1  10   3     1678.94     1703.47     34.98 o 
   2  10   3     2833.17     2845.81     52.51 o 
   3  10   3      329.33      328.33     12.99 o 
   4  10   3        3.87        5.48      7.55 o 
   5  10   3      873.58      894.69     24.83 o 
   6  10   3      716.45      701.32     23.94 o 
   7  10   3        0.61       -9.51      9.51 o 
   8  10   3      301.05      281.31     22.38 o 
   9  10   3      251.52      279.44     18.87 o 
  10  10   3       32.36        9.48     13.92 o 
  11  10   3      402.42      420.46     30.08 o 
  12  10   3      225.03      263.28     24.68 o 
  13  10   3      238.25      226.34     51.98 o 
 -10  11   3       15.19       47.79     26.64 o 
  -9  11   3       34.81       51.87     21.23 o 
  -8  11   3       67.36       53.75     19.38 o 
  -7  11   3       23.89       30.79     15.94 o 
  -6  11   3        3.72       10.31     12.73 o 
  -5  11   3      134.85      175.48     28.58 o 
  -4  11   3      788.43      828.22     45.01 o 
  -3  11   3       45.74       30.85     20.47 o 
  -2  11   3      577.06      587.21     22.93 o 
  -1  11   3     1327.92     1375.64     38.11 o 
   0  11   3       82.34       81.94     12.37 o 
   1  11   3     1268.88     1264.58     30.41 o 
   2  11   3      319.70      317.07     24.86 o 
   3  11   3      525.38      532.25     16.32 o 
   4  11   3      337.49      327.57     24.55 o 
   5  11   3      247.93      267.03     16.94 o 
   6  11   3      103.22      152.15     16.16 o 
   7  11   3      546.51      511.79     25.45 o 
   8  11   3       42.53       31.87     14.52 o 
   9  11   3      321.00      308.75     18.34 o 
  10  11   3      287.11      310.48     30.85 o 
  11  11   3        4.07       20.59     20.80 o 
  12  11   3       56.00       46.40     22.44 o 
  13  11   3      151.23      131.47     40.28 o 
  -9  12   3       12.96       11.70     20.51 o 
  -8  12   3        3.50       14.74     23.94 o 
  -7  12   3       11.27       17.86     19.77 o 
  -6  12   3      142.99      123.69     17.07 o 
  -5  12   3        1.23       -3.54     22.18 o 
  -4  12   3      150.88      195.95     29.52 o 
  -3  12   3      685.82      710.90     67.78 o 
  -2  12   3      108.37       98.04     18.58 o 
  -1  12   3       68.38       49.25     12.56 o 
   0  12   3      489.87      509.74     25.01 o 
   1  12   3      119.00      124.96     14.89 o 
   2  12   3      154.68      184.71     20.45 o 
   3  12   3     1175.68     1160.20     24.85 o 
   4  12   3      653.32      600.23     20.48 o 
   5  12   3       32.63       25.12     12.21 o 
   6  12   3      942.45      954.65     32.01 o 
   7  12   3     1068.66     1021.51     35.57 o 
   8  12   3       14.95        0.60     20.71 o 
   9  12   3        7.80      -13.95     39.93 o 
  10  12   3      187.55      170.11     28.97 o 
  11  12   3       37.92       47.77     39.39 o 
  12  12   3       17.77       -1.14     23.99 o 
  -8  13   3       36.48       40.73     22.14 o 
  -7  13   3        6.63        9.76     22.85 o 
  -6  13   3      249.19      262.64     21.09 o 
  -5  13   3      223.65      172.39     33.17 o 
  -4  13   3       62.32       65.43     26.34 o 
  -3  13   3      548.65      594.93     56.71 o 
  -2  13   3      392.00      350.32     46.17 o 
  -1  13   3      153.94      144.23     21.70 o 
   0  13   3      873.76      869.19     37.24 o 
   1  13   3      726.91      709.50     42.17 o 
   2  13   3      917.46      917.20     52.81 o 
   3  13   3      408.23      390.89     20.01 o 
   4  13   3      435.44      477.20     19.74 o 
   5  13   3      229.50      226.73     25.33 o 
   6  13   3       27.82       34.13     13.31 o 
   7  13   3      155.90      164.92     34.80 o 
   8  13   3      391.64      380.43     51.23 o 
   9  13   3       37.21       32.79     25.45 o 
  10  13   3       21.61       54.56     28.94 o 
  11  13   3      360.49      375.43     56.01 o 
  -7  14   3        1.24       16.52     23.71 o 
  -1  14   3       84.67       36.22     24.97 o 
   0  14   3       73.18       66.26     24.72 o 
   1  14   3       12.46       -9.90     23.35 o 
   2  14   3      338.22      338.53     36.46 o 
   3  14   3       12.48       27.42      9.65 o 
   4  14   3      199.33      234.71     21.10 o 
   5  14   3      229.45      175.03     43.56 o 
   6  14   3       31.73       59.79     23.82 o 
   7  14   3       28.64       14.73     18.73 o 
   8  14   3      556.98      559.91     35.85 o 
   9  14   3      373.30      331.70     33.63 o 
  10  14   3       40.20       87.38     42.28 o 
   0  15   3       11.31       24.86     26.02 o 
   1  15   3      378.47      382.87     50.12 o 
   2  15   3      415.43      389.97     41.24 o 
   3  15   3       86.12       87.60     14.58 o 
   4  15   3       41.71       78.34     18.48 o 
   5  15   3      202.63      207.85     24.32 o 
   6  15   3      357.29      368.64     37.77 o 
   7  15   3       73.34      104.32     25.03 o 
   8  15   3      135.77      180.94     41.07 o 
   9  15   3      316.74      365.03     53.27 o 
   0  16   3      189.75      234.72     51.93 o 
   1  16   3        3.61      -21.93     43.11 o 
   2  16   3       31.75       77.62     66.83 o 
   3  16   3      229.58      240.69     22.44 o 
   4  16   3      153.92      142.73     22.70 o 
   5  16   3        9.47       18.51     21.65 o 
   6  16   3      219.49      187.99     36.99 o 
   7  16   3      259.69      297.42     44.69 o 
   8  16   3       55.43       13.60     35.32 o 
   1  17   3      160.14      153.79     37.86 o 
   2  17   3       45.40       22.08     32.45 o 
   3  17   3       10.08       -1.90     24.04 o 
   4  17   3      391.90      395.75     39.17 o 
   5  17   3       99.54      115.23     32.53 o 
   6  17   3       55.39       33.60     34.06 o 
  -6 -15   4       48.52      112.77     42.60 o 
  -5 -15   4       42.90       34.53     35.87 o 
  -4 -15   4      160.56      222.29     42.74 o 
  -3 -15   4       63.57       30.25     26.02 o 
  -2 -15   4        1.03       15.99     25.96 o 
  -1 -15   4       67.50       74.57     28.49 o 
   0 -15   4      241.80      222.71     32.17 o 
   1 -15   4        0.22      -22.51     45.59 o 
   2 -15   4       96.60      109.75     28.93 o 
   3 -15   4       76.42      116.12     38.31 o 
  -8 -14   4       58.87       69.84     41.63 o 
  -7 -14   4      200.32      215.65     47.80 o 
  -6 -14   4      110.09       87.66     38.61 o 
  -5 -14   4       55.90       84.20     26.37 o 
  -4 -14   4      137.16      130.66     25.33 o 
  -3 -14   4      193.81      176.82     23.41 o 
  -2 -14   4       13.17       -4.89     26.64 o 
  -1 -14   4       52.90       23.63     17.76 o 
   0 -14   4      192.20      175.98     22.72 o 
   1 -14   4       90.69       90.19     22.52 o 
   2 -14   4       34.68       29.61     20.70 o 
   3 -14   4      145.02      134.95     23.95 o 
   4 -14   4      174.17      235.36     33.62 o 
   5 -14   4       25.05       12.60     28.11 o 
 -10 -13   4      107.60      112.91     50.26 o 
  -9 -13   4       67.62      168.78     49.38 o 
  -8 -13   4        1.23       27.01     25.05 o 
  -7 -13   4       97.22       70.64     24.07 o 
  -6 -13   4      135.46      141.70     25.48 o 
  -5 -13   4      167.33      211.32     27.10 o 
  -4 -13   4      128.36       99.46     30.24 o 
  -3 -13   4      846.43      797.81     34.59 o 
  -2 -13   4      282.45      227.04     24.15 o 
  -1 -13   4       56.31       37.56     16.74 o 
   0 -13   4       70.70       78.72     18.02 o 
   1 -13   4      419.23      469.68     31.29 o 
   2 -13   4        3.85       18.95     29.11 o 
   3 -13   4       34.81        1.86     17.82 o 
   4 -13   4       24.70       27.73     20.22 o 
   5 -13   4       46.20       70.00     27.59 o 
   6 -13   4        4.38       35.02     28.21 o 
 -11 -12   4      138.16       67.05     32.76 o 
 -10 -12   4        1.22      -14.58     14.58 o 
  -9 -12   4       96.56       98.79     39.28 o 
  -8 -12   4      102.14      159.70     27.31 o 
  -7 -12   4       50.86       50.98     22.45 o 
  -6 -12   4      117.75      128.53     24.19 o 
  -5 -12   4     1171.60     1094.80     43.26 o 
  -4 -12   4       14.63       35.41     16.10 o 
  -3 -12   4       42.59       46.92     13.38 o 
  -2 -12   4      257.05      288.57     18.38 o 
  -1 -12   4       14.22       16.92     10.77 o 
   0 -12   4      264.58      280.63     22.49 o 
   1 -12   4      299.27      294.47     17.65 o 
   2 -12   4       26.87       13.58     16.30 o 
   3 -12   4       46.68       70.05     15.44 o 
   4 -12   4        6.34      -10.74     17.99 o 
   5 -12   4       73.03       85.08     46.87 o 
   6 -12   4      142.16       73.89     54.23 o 
   7 -12   4        7.27       15.51     27.60 o 
   8 -12   4       13.34       56.91     31.08 o 
 -11 -11   4      519.13      643.68     41.47 o 
 -10 -11   4        4.00       11.95     17.29 o 
  -9 -11   4       97.22       76.90     16.78 o 
  -8 -11   4      377.02      401.95     28.17 o 
  -7 -11   4      360.32      337.00     28.96 o 
  -6 -11   4       40.57       50.04     14.69 o 
  -5 -11   4       16.52       34.33     13.30 o 
  -4 -11   4      466.46      421.14     21.06 o 
  -3 -11   4       25.96       11.68     12.90 o 
  -2 -11   4      133.59      122.35     12.69 o 
  -1 -11   4      988.10      939.17     24.87 o 
   0 -11   4       84.60       93.20     11.71 o 
   1 -11   4      126.45      122.14     18.63 o 
   2 -11   4      325.21      325.12     27.52 o 
   3 -11   4      956.19      927.87     27.07 o 
   4 -11   4      101.50      120.23     20.02 o 
   5 -11   4       74.40       83.97     20.34 o 
   6 -11   4      263.58      308.07     33.57 o 
   7 -11   4       22.74       40.81     38.05 o 
   8 -11   4        7.03       -7.61     26.42 o 
   9 -11   4       79.09       57.20     31.65 o 
 -12 -10   4       73.07      104.27     40.56 o 
 -11 -10   4      182.99      184.98     31.49 o 
 -10 -10   4      556.29      524.44     28.58 o 
  -9 -10   4       21.08       35.60     16.24 o 
  -8 -10   4      324.30      322.48     21.69 o 
  -7 -10   4      302.53      314.70     16.80 o 
  -6 -10   4      298.42      274.61     12.93 o 
  -5 -10   4       32.57       24.62     11.97 o 
  -4 -10   4     1236.32     1160.51     31.31 o 
  -3 -10   4      227.63      214.83     14.57 o 
  -2 -10   4        0.86       10.43      9.16 o 
  -1 -10   4      395.29      373.79     20.55 o 
   0 -10   4     1913.26     1849.89     33.94 o 
   1 -10   4      417.30      443.24     21.50 o 
   2 -10   4      645.68      651.08     25.07 o 
   3 -10   4      590.44      595.09     21.84 o 
   4 -10   4      418.84      456.02     26.77 o 
   5 -10   4       43.84       48.67     17.28 o 
   6 -10   4      234.75      222.48     29.35 o 
   7 -10   4      329.61      283.19     33.20 o 
   8 -10   4       34.44       36.63     25.64 o 
   9 -10   4        9.31      -13.93     26.12 o 
  10 -10   4       31.78       55.59     32.55 o 
 -13  -9   4      168.72      146.78     45.52 o 
 -12  -9   4      138.03      155.55     42.04 o 
 -11  -9   4        8.52        3.07     23.74 o 
 -10  -9   4      358.24      348.91     26.84 o 
  -9  -9   4      111.41      105.24     15.00 o 
  -8  -9   4      269.89      242.10     17.04 o 
  -7  -9   4       99.48      103.33     15.82 o 
  -6  -9   4      113.63       93.51     16.66 o 
  -5  -9   4       72.88       61.35      8.86 o 
  -4  -9   4      198.49      216.93     28.03 o 
  -3  -9   4      560.95      554.63     19.49 o 
  -2  -9   4      278.80      280.70     16.65 o 
  -1  -9   4        3.53       -2.18      7.21 o 
   0  -9   4      897.11      892.49     22.02 o 
   1  -9   4      443.28      390.86     16.60 o 
   2  -9   4      156.37      128.96     11.64 o 
   3  -9   4      473.71      471.84     18.60 o 
   4  -9   4      359.88      392.20     24.11 o 
   5  -9   4      475.07      474.95     27.75 o 
   6  -9   4        0.50      -18.36     18.36 o 
   7  -9   4      283.59      273.50     37.89 o 
   8  -9   4       52.84        0.15     25.62 o 
   9  -9   4        3.08       10.56     25.19 o 
  10  -9   4        2.10       32.56     38.45 o 
 -13  -8   4      173.39      167.11     46.68 o 
 -12  -8   4      128.83      104.79     40.88 o 
 -11  -8   4       37.11       67.52     34.16 o 
 -10  -8   4        7.23       -4.16     14.26 o 
  -9  -8   4       58.75       75.90     13.98 o 
  -8  -8   4      161.78      154.39     17.33 o 
  -7  -8   4        5.09       10.15     10.14 o 
  -6  -8   4      251.37      248.37     17.31 o 
  -5  -8   4      376.01      356.87     14.98 o 
  -4  -8   4      185.56      184.19     10.85 o 
  -3  -8   4      298.63      300.49     14.53 o 
  -2  -8   4      274.40      261.79     13.31 o 
  -1  -8   4      304.25      298.34     13.81 o 
   0  -8   4      813.91      818.66     21.45 o 
   1  -8   4      435.26      451.28     16.56 o 
   2  -8   4       57.71       69.19      9.54 o 
   3  -8   4        1.25        2.59     11.73 o 
   4  -8   4      158.07      198.18     18.81 o 
   5  -8   4      719.89      740.30     38.76 o 
   6  -8   4      208.41      188.67     20.31 o 
   7  -8   4       50.38       28.86     21.42 o 
   8  -8   4      108.24      143.02     27.27 o 
   9  -8   4       68.94       88.20     27.59 o 
  10  -8   4       78.13       86.03     29.36 o 
  11  -8   4       19.58       91.18     31.36 o 
 -14  -7   4       35.14       57.45     45.52 o 
 -13  -7   4       81.42       49.98     39.12 o 
 -12  -7   4      155.65      181.45     42.65 o 
 -11  -7   4       21.47       57.17     33.04 o 
 -10  -7   4        3.99      -19.52     19.52 o 
  -9  -7   4      320.38      301.94     21.06 o 
  -8  -7   4      120.54      120.24     13.38 o 
  -7  -7   4       49.24       43.78     14.29 o 
  -6  -7   4      101.46       99.65     11.16 o 
  -5  -7   4      740.99      751.32     20.04 o 
  -4  -7   4     1278.85     1214.27     24.02 o 
  -3  -7   4        4.15        2.40      5.77 o 
  -2  -7   4      167.04      151.59     10.71 o 
  -1  -7   4     1712.76     1696.51     35.12 o 
   0  -7   4      644.44      598.76     16.76 o 
   1  -7   4       18.05       20.38      7.37 o 
   2  -7   4     1170.40     1200.67     40.25 o 
   3  -7   4      538.91      536.87     23.14 o 
   4  -7   4       20.45       17.51     11.80 o 
   5  -7   4      319.74      345.40     18.31 o 
   6  -7   4      398.42      445.96     33.16 o 
   7  -7   4       72.22       92.32     19.73 o 
   8  -7   4      168.55      170.01     22.73 o 
   9  -7   4      131.69      130.26     35.99 o 
  10  -7   4      179.42      188.95     36.95 o 
  11  -7   4       30.63        1.48     20.69 o 
  12  -7   4       29.99       17.78     25.02 o 
 -14  -6   4      221.44      290.82     44.36 o 
 -13  -6   4       75.51       76.01     41.53 o 
 -12  -6   4      383.13      301.73     48.26 o 
 -11  -6   4      333.84      310.64     44.92 o 
 -10  -6   4       97.22       67.01     30.95 o 
  -9  -6   4       40.73       18.35     11.52 o 
  -8  -6   4      610.04      665.70     28.59 o 
  -7  -6   4     2071.69     1974.41     35.86 o 
  -6  -6   4      727.96      651.39     19.41 o 
  -5  -6   4     1051.80     1089.56     23.80 o 
  -4  -6   4     4589.81     4434.61     59.89 o 
  -3  -6   4      453.44      398.50     12.82 o 
  -2  -6   4      104.85      114.84      7.28 o 
  -1  -6   4     4377.95     4420.33     43.51 o 
   0  -6   4     5372.47     5512.18     59.27 o 
   1  -6   4       35.72       37.92      6.60 o 
   2  -6   4      721.22      719.16     16.57 o 
   3  -6   4     2256.44     2214.09     62.43 o 
   4  -6   4       16.54        9.78      8.78 o 
   5  -6   4      373.83      402.23     18.31 o 
   6  -6   4      514.19      515.43     21.47 o 
   7  -6   4      631.06      605.72     24.14 o 
   8  -6   4      112.85      131.88     19.93 o 
   9  -6   4      302.87      272.85     25.02 o 
  10  -6   4      118.34      181.11     24.60 o 
  11  -6   4      399.17      417.75     33.54 o 
  12  -6   4        1.14      -19.68     22.47 o 
 -14  -5   4      721.84      846.14     60.24 o 
 -13  -5   4       48.25       41.34     30.16 o 
 -12  -5   4        9.21        9.23     33.32 o 
 -11  -5   4      907.88      878.24     63.48 o 
 -10  -5   4      338.09      372.64     43.81 o 
  -9  -5   4     1093.85     1076.81     31.46 o 
  -8  -5   4     6392.02     6293.61     78.39 o 
  -7  -5   4      697.78      641.75     19.98 o 
  -6  -5   4     4173.61     4026.66     53.74 o 
  -5  -5   4       21.35       21.27      8.74 o 
  -4  -5   4     1559.34     1542.29     26.71 o 
  -3  -5   4     8157.36     8180.53     88.62 o 
  -2  -5   4      275.96      317.11     12.80 o 
  -1  -5   4      126.42      137.65      7.45 o 
   0  -5   4     3162.45     3084.47     34.10 o 
   1  -5   4     1419.37     1519.91     21.29 o 
   2  -5   4       26.89       35.50      4.37 o 
   3  -5   4       58.00       82.14      6.07 o 
   4  -5   4     1724.94     1827.14     30.66 o 
   5  -5   4     1333.67     1297.48     25.61 o 
   6  -5   4       84.06       96.59     10.03 o 
   7  -5   4      216.65      243.87     14.36 o 
   8  -5   4       14.86       24.81     12.15 o 
   9  -5   4       20.18       14.04     13.10 o 
  10  -5   4      541.18      522.37     29.64 o 
  11  -5   4      711.85      721.58     38.51 o 
  12  -5   4        3.75       -7.85     15.97 o 
  13  -5   4       26.51       19.04     31.41 o 
 -14  -4   4       11.60      -27.34     29.69 o 
 -13  -4   4      535.67      521.67     38.37 o 
 -12  -4   4      155.75      142.93     47.83 o 
 -11  -4   4      177.52      158.16     41.46 o 
 -10  -4   4     1003.41      999.38     47.32 o 
  -9  -4   4       33.37       39.39     19.47 o 
  -8  -4   4        9.06        3.02      8.21 o 
  -7  -4   4      337.81      318.51     13.48 o 
  -6  -4   4     2452.36     2537.70     32.89 o 
  -5  -4   4     2741.77     2731.86     35.90 o 
  -4  -4   4        2.76        4.60      5.81 o 
  -3  -4   4      182.65      251.35     10.93 o 
  -2  -4   4      746.28      747.96     15.34 o 
  -1  -4   4     2164.82     2302.74     26.22 o 
   0  -4   4      146.35      162.00      7.81 o 
   1  -4   4      863.29      871.93     13.26 o 
   2  -4   4     2300.40     2231.59     36.16 o 
   3  -4   4      114.65      105.89      6.49 o 
   4  -4   4      307.41      319.91     21.08 o 
   5  -4   4      255.65      253.91     12.82 o 
   6  -4   4      304.79      279.88     14.27 o 
   7  -4   4      180.01      188.57     18.68 o 
   8  -4   4      318.94      329.47     17.38 o 
   9  -4   4      108.95       87.41     19.93 o 
  10  -4   4       90.12       79.54     17.34 o 
  11  -4   4       13.96       18.73     16.54 o 
  12  -4   4       34.60       30.60     19.12 o 
  13  -4   4       38.73       10.61     17.33 o 
 -14  -3   4      359.00      353.20     36.89 o 
 -13  -3   4       97.36      109.28     26.68 o 
 -12  -3   4      574.87      639.41     31.78 o 
 -11  -3   4      213.69      224.12     49.20 o 
 -10  -3   4       99.18       95.18     22.86 o 
  -9  -3   4      386.37      400.63     29.85 o 
  -8  -3   4      344.79      362.29     17.83 o 
  -7  -3   4        7.41        5.59      6.86 o 
  -6  -3   4      269.67      276.12     10.13 o 
  -5  -3   4     2416.62     2387.75     32.15 o 
  -4  -3   4     2657.98     2618.26     35.90 o 
  -3  -3   4        5.29        9.92      4.39 o 
  -2  -3   4      926.63      858.45     13.24 o 
  -1  -3   4     1988.62     1925.96     25.88 o 
   0  -3   4     3712.27     3774.65     39.92 o 
   1  -3   4      260.05      296.94     10.00 o 
   2  -3   4     4960.21     4873.72     49.49 o 
   3  -3   4     1813.70     1905.03     24.26 o 
   4  -3   4       91.26       90.05      7.65 o 
   5  -3   4      311.37      332.94     21.77 o 
   6  -3   4     1073.75     1050.24     25.39 o 
   7  -3   4       98.10       92.98     11.57 o 
   8  -3   4        8.41       11.95      9.96 o 
   9  -3   4       65.99       60.37     14.93 o 
  10  -3   4       14.78       19.66     15.49 o 
  11  -3   4       82.44       86.09     19.41 o 
  12  -3   4       58.21       63.77     20.13 o 
  13  -3   4      155.89      138.32     24.09 o 
  14  -3   4        2.22      -24.27     24.27 o 
 -14  -2   4      676.09      607.08     42.02 o 
 -13  -2   4        2.53        6.01     28.11 o 
 -12  -2   4      579.93      572.44     36.23 o 
 -11  -2   4     1183.96     1188.87     98.50 o 
 -10  -2   4       32.94       54.39     17.29 o 
  -9  -2   4      499.91      462.16     41.90 o 
  -8  -2   4      973.31      875.93     29.25 o 
  -7  -2   4      825.40      840.71     16.94 o 
  -6  -2   4      930.41     1020.36     17.84 o 
  -5  -2   4      319.48      326.27      8.90 o 
  -4  -2   4     2041.96     1998.23     27.67 o 
  -3  -2   4       40.33       28.75      4.41 o 
  -2  -2   4      331.11      327.23      9.14 o 
  -1  -2   4     1614.55     1549.31     19.80 o 
   0  -2   4     2915.96     2979.13     32.91 o 
   1  -2   4     2089.14     2200.62     26.32 o 
   2  -2   4     3518.28     3437.87     37.35 o 
   3  -2   4      142.97      130.45      6.55 o 
   4  -2   4     1512.32     1446.26     21.19 o 
   5  -2   4      122.69      110.86      8.17 o 
   6  -2   4      695.88      684.63     20.03 o 
   7  -2   4       39.23       46.44      8.16 o 
   8  -2   4       36.28       26.00     11.76 o 
   9  -2   4       39.70       56.35     12.46 o 
  10  -2   4      815.92      791.46     32.96 o 
  11  -2   4      283.91      271.16     28.43 o 
  12  -2   4       75.49       82.37     20.77 o 
  13  -2   4      254.64      278.40     28.06 o 
  14  -2   4      107.31      143.08     59.35 o 
 -14  -1   4      307.96      336.45     34.60 o 
 -13  -1   4      377.49      364.09     37.54 o 
 -12  -1   4       60.35       74.82     22.93 o 
 -11  -1   4     1245.11     1270.89     46.23 o 
 -10  -1   4     1180.40     1147.56     40.51 o 
  -9  -1   4       20.60       34.22     11.06 o 
  -8  -1   4       11.18       -0.72      9.23 o 
  -7  -1   4      329.35      363.73     12.49 o 
  -6  -1   4      373.81      334.35      9.03 o 
  -5  -1   4        8.69       12.83      4.12 o 
  -4  -1   4       87.43       69.11      5.08 o 
  -3  -1   4      140.00      110.88      5.57 o 
  -2  -1   4      181.24      209.24      7.01 o 
  -1  -1   4     1460.27     1511.53     19.47 o 
   0  -1   4     1289.40     1270.30     22.16 o 
   1  -1   4     6262.88     6178.93     66.16 o 
   2  -1   4     1395.93     1399.24     19.25 o 
   3  -1   4     3977.50     3857.58     45.74 o 
   4  -1   4     3565.24     3676.02     44.95 o 
   5  -1   4       83.16      109.81      6.82 o 
   6  -1   4      983.77     1045.67     19.69 o 
   7  -1   4      571.25      546.24     22.60 o 
   8  -1   4      132.36      149.96     13.29 o 
   9  -1   4      116.07      108.68     15.60 o 
  10  -1   4     1463.81     1511.48     63.37 o 
  11  -1   4      568.51      534.40     52.87 o 
  12  -1   4       28.13      -13.43     17.11 o 
  13  -1   4      155.51      156.46     31.73 o 
  14  -1   4      148.63      167.93     33.55 o 
 -14   0   4       23.19       15.16     33.27 o 
 -13   0   4      688.85      666.70     45.96 o 
 -12   0   4      144.22      174.24     24.84 o 
 -11   0   4      108.08      130.44     16.37 o 
 -10   0   4     2323.22     2254.12     41.87 o 
  -9   0   4       73.33       74.31     14.42 o 
  -8   0   4       51.34       54.02      9.23 o 
  -7   0   4     1136.80     1091.20     23.25 o 
  -6   0   4     1830.59     1876.28     24.08 o 
  -5   0   4     4443.10     4618.54     48.82 o 
  -4   0   4      548.21      631.88     11.73 o 
  -3   0   4      189.78      181.41      6.77 o 
  -2   0   4     3469.65     3415.95     39.06 o 
  -1   0   4     1257.33     1287.55     24.46 o 
   0   0   4     2544.07     2607.40     41.28 o 
   1   0   4    33697.26    31726.05    350.45 o 
   2   0   4     1740.91     1789.98     27.38 o 
   3   0   4     2620.37     2618.24     28.50 o 
   4   0   4     1359.99     1302.28     18.44 o 
   5   0   4      220.82      283.90     10.86 o 
   6   0   4       65.79       59.24      8.70 o 
   7   0   4     2497.47     2528.98     34.80 o 
   8   0   4      102.17      109.10     10.40 o 
   9   0   4       57.73       55.71     12.64 o 
  10   0   4      155.85      153.54     32.21 o 
  11   0   4      426.27      426.55     27.52 o 
  12   0   4      433.69      407.82     37.40 o 
  13   0   4       36.18       24.31     25.08 o 
  14   0   4      142.59      172.86     65.76 o 
 -14   1   4       21.04       37.81     28.29 o 
 -13   1   4      293.87      282.69     45.19 o 
 -12   1   4      722.10      716.57     27.15 o 
 -11   1   4      115.90      132.59     15.54 o 
 -10   1   4     1573.06     1494.30     38.12 o 
  -9   1   4     2304.60     2277.34     50.36 o 
  -8   1   4      826.43      855.96     41.23 o 
  -7   1   4      527.64      505.83     24.68 o 
  -6   1   4     1633.97     1769.56     24.22 o 
  -5   1   4      449.54      388.40      9.20 o 
  -4   1   4     6789.43     7162.18     74.84 o 
  -3   1   4      216.70      236.54     10.13 o 
  -2   1   4      118.88      110.48      5.61 o 
  -1   1   4      960.05      979.34     17.35 o 
   0   1   4    23992.80    23930.30    254.81 o 
   1   1   4    12029.19    12461.60    189.86 o 
   2   1   4     1204.52     1180.40     25.46 o 
   3   1   4       83.28      103.20      5.21 o 
   4   1   4      116.35      136.10      6.16 o 
   5   1   4     2163.39     2171.40     24.89 o 
   6   1   4       74.72       69.46      6.21 o 
   7   1   4      112.48      115.42      9.29 o 
   8   1   4      729.17      722.74     18.49 o 
   9   1   4     1145.52     1206.17     28.24 o 
  10   1   4      280.94      258.70     23.68 o 
  11   1   4        9.36       26.96     20.33 o 
  12   1   4     1322.48     1337.79     58.61 o 
  13   1   4      174.69      165.45     31.92 o 
  14   1   4       25.91       -6.61     59.52 o 
 -14   2   4       54.78       40.26     28.86 o 
 -13   2   4        3.69       23.50     18.26 o 
 -12   2   4      667.53      606.75     28.87 o 
 -11   2   4      543.14      515.28     31.44 o 
 -10   2   4      221.22      202.12     18.23 o 
  -9   2   4      570.35      534.18     22.39 o 
  -8   2   4      567.51      566.51     29.05 o 
  -7   2   4     1458.63     1394.64     33.72 o 
  -6   2   4       97.60      110.41      7.64 o 
  -5   2   4      961.23      954.25     18.24 o 
  -4   2   4     1470.59     1426.56     16.38 o 
  -3   2   4      225.57      201.52      6.36 o 
  -2   2   4      296.37      285.35      8.13 o 
  -1   2   4      143.88      120.81      5.69 o 
   0   2   4     7868.23     7752.86     79.48 o 
   1   2   4     3787.85     4002.48     45.11 o 
   2   2   4      174.69      175.58      6.74 o 
   3   2   4     1590.37     1415.49     18.43 o 
   4   2   4     1032.91     1086.62     16.51 o 
   5   2   4      408.39      404.48     10.17 o 
   6   2   4     3802.97     3899.31     39.46 o 
   7   2   4      762.25      766.00     16.74 o 
   8   2   4      408.65      439.26     21.90 o 
   9   2   4     1011.57      988.26     25.84 o 
  10   2   4      706.54      734.77     32.41 o 
  11   2   4      156.19      188.95     39.03 o 
  12   2   4      358.61      309.86     47.57 o 
  13   2   4      296.03      300.02     36.02 o 
  14   2   4      114.62       72.80     74.67 o 
  15   2   4        0.52       -1.29     30.11 o 
 -14   3   4       45.40       49.99     23.37 o 
 -13   3   4      212.48      205.75     22.70 o 
 -12   3   4        0.36       10.59     15.51 o 
 -11   3   4      425.48      452.77     24.41 o 
 -10   3   4     2281.13     2138.30     45.25 o 
  -9   3   4      194.10      178.13     15.63 o 
  -8   3   4      434.90      405.04     18.75 o 
  -7   3   4     1355.65     1341.70     29.93 o 
  -6   3   4       22.54       10.97      7.55 o 
  -5   3   4      582.21      597.84     15.96 o 
  -4   3   4     1070.07      993.09     16.59 o 
  -3   3   4      432.63      406.27      8.18 o 
  -2   3   4       48.07       51.11      3.80 o 
  -1   3   4       23.27       26.82      3.57 o 
   0   3   4     1507.98     1505.75     19.12 o 
   1   3   4     7135.07     6875.53     66.21 o 
   2   3   4      206.20      223.98      7.34 o 
   3   3   4      169.94      133.87      6.43 o 
   4   3   4      477.40      428.83     12.42 o 
   5   3   4     1492.01     1695.84     23.07 o 
   6   3   4     1601.81     1673.25     22.34 o 
   7   3   4     1575.99     1487.95     21.88 o 
   8   3   4       13.70       21.95      7.43 o 
   9   3   4      441.80      484.20     18.79 o 
  10   3   4      710.96      692.56     29.70 o 
  11   3   4      552.24      547.52     31.41 o 
  12   3   4       48.01       40.01     20.40 o 
  13   3   4      170.38      129.42     56.66 o 
  14   3   4      177.02      146.89     33.64 o 
  15   3   4       37.11        7.10     59.05 o 
 -14   4   4       59.65       33.08     22.15 o 
 -13   4   4      259.27      276.38     24.12 o 
 -12   4   4      303.03      276.48     45.51 o 
 -11   4   4       48.07       39.64     14.80 o 
 -10   4   4     1179.74     1147.19     32.65 o 
  -9   4   4      764.86      800.66     25.73 o 
  -8   4   4      765.41      726.13     23.18 o 
  -7   4   4     2731.86     2660.57     44.38 o 
  -6   4   4      196.31      199.46     11.70 o 
  -5   4   4      203.11      223.70      7.75 o 
  -4   4   4       59.75       62.48      3.90 o 
  -3   4   4      818.00      774.77     10.69 o 
  -2   4   4      521.22      505.03     10.10 o 
  -1   4   4       20.84       12.67      3.44 o 
   0   4   4     8317.96     8045.92     75.31 o 
   1   4   4     4220.15     3968.48     44.80 o 
   2   4   4      397.69      334.22     10.84 o 
   3   4   4     1152.96     1224.79     20.10 o 
   4   4   4     2562.02     2618.57     32.17 o 
   5   4   4      602.74      558.86     16.97 o 
   6   4   4       74.24       90.67      7.60 o 
   7   4   4     1288.37     1275.79     22.22 o 
   8   4   4     1347.77     1369.15     24.18 o 
   9   4   4       34.59       42.40      9.90 o 
  10   4   4       50.36       48.18     14.16 o 
  11   4   4      388.34      439.93     24.08 o 
  12   4   4     1089.22     1089.97     43.31 o 
  13   4   4       56.50       45.24     22.41 o 
  14   4   4      159.00      166.24     35.86 o 
  15   4   4       88.29       45.38     35.34 o 
 -13   5   4       43.56       36.15     16.57 o 
 -12   5   4      370.12      370.10     21.48 o 
 -11   5   4       18.01        7.88     12.73 o 
 -10   5   4      887.53      807.38     30.05 o 
  -9   5   4      935.03      901.57     37.81 o 
  -8   5   4      572.91      542.24     19.04 o 
  -7   5   4      210.50      229.79     11.87 o 
  -6   5   4     1424.56     1402.13     35.21 o 
  -5   5   4      289.82      262.98     11.71 o 
  -4   5   4       42.06       57.75      4.30 o 
  -3   5   4      984.11      982.32     20.94 o 
  -2   5   4     3135.46     3094.09     34.30 o 
  -1   5   4     1191.23     1170.64     20.18 o 
   0   5   4     1086.13     1098.06     17.02 o 
   1   5   4     6964.60     6916.92     82.94 o 
   2   5   4     7131.82     7158.84     83.78 o 
   3   5   4     1780.35     1872.46     26.63 o 
   4   5   4       32.36       50.69      6.56 o 
   5   5   4     2676.43     2530.28     39.86 o 
   6   5   4     1408.36     1430.15     22.66 o 
   7   5   4        1.40       -3.89      7.35 o 
   8   5   4     1721.88     1622.29     28.91 o 
   9   5   4      332.88      340.55     15.68 o 
  10   5   4      162.63      145.94     19.75 o 
  11   5   4      585.08      640.23     32.67 o 
  12   5   4      471.96      469.87     39.56 o 
  13   5   4       14.82       99.01     39.93 o 
  14   5   4       57.50       51.48     30.13 o 
  15   5   4      126.03      148.87     59.82 o 
 -13   6   4       85.58       86.16     30.99 o 
 -12   6   4      167.51      172.81     25.83 o 
 -11   6   4      161.34      157.19     24.15 o 
 -10   6   4       83.35       63.57     21.91 o 
  -9   6   4       66.62       46.00     16.74 o 
  -8   6   4     2341.35     2297.73     68.23 o 
  -7   6   4      259.70      246.82     18.55 o 
  -6   6   4      422.17      391.86     19.92 o 
  -5   6   4      577.88      563.04     20.86 o 
  -4   6   4      442.84      409.01     11.26 o 
  -3   6   4        4.63        4.36      3.74 o 
  -2   6   4      493.34      466.83     22.33 o 
  -1   6   4      770.45      679.86     17.67 o 
   0   6   4     3782.07     3957.23     55.59 o 
   1   6   4      218.90      202.09     11.18 o 
   2   6   4      675.67      621.24     17.92 o 
   3   6   4     1085.17     1085.15     16.74 o 
   4   6   4     2869.92     3036.75     40.95 o 
   5   6   4      952.31      907.84     19.65 o 
   6   6   4     2729.72     2560.49     38.30 o 
   7   6   4      433.84      417.50     15.90 o 
   8   6   4       22.70       23.64      8.75 o 
   9   6   4     1599.29     1705.12     31.89 o 
  10   6   4      206.26      199.53     16.69 o 
  11   6   4      422.47      392.21     32.71 o 
  12   6   4      171.72      134.57     23.52 o 
  13   6   4      393.53      366.39     40.31 o 
  14   6   4      235.48      277.81     57.22 o 
 -13   7   4       16.72       19.55     29.50 o 
 -12   7   4       21.56       35.75     27.36 o 
 -11   7   4      607.69      557.27     34.64 o 
 -10   7   4      536.22      576.70     32.39 o 
  -9   7   4      319.85      311.16     25.47 o 
  -8   7   4      852.47      791.05     31.89 o 
  -7   7   4      657.96      594.84     26.17 o 
  -6   7   4      604.76      594.94     23.89 o 
  -5   7   4      393.54      390.28     18.70 o 
  -4   7   4      302.49      283.33     13.25 o 
  -3   7   4     2348.28     2446.10     36.07 o 
  -2   7   4       21.71       43.18     11.28 o 
  -1   7   4       40.22       63.84      8.74 o 
   0   7   4     6034.63     6176.15    102.98 o 
   1   7   4       65.78       76.70      8.73 o 
   2   7   4     1271.97     1309.51     29.55 o 
   3   7   4      237.02      220.38     12.00 o 
   4   7   4      490.87      512.36     11.85 o 
   5   7   4       34.31       45.47      7.43 o 
   6   7   4      291.62      284.45     13.19 o 
   7   7   4     1625.16     1601.92     31.87 o 
   8   7   4      163.03      163.17     13.34 o 
   9   7   4      355.84      359.32     34.33 o 
  10   7   4      967.88     1028.97     26.75 o 
  11   7   4     1123.32     1081.28     98.14 o 
  12   7   4        2.33       15.78     19.58 o 
  13   7   4      215.63      125.93     31.90 o 
  14   7   4      206.00      214.97     47.01 o 
 -12   8   4       51.11       35.63     28.00 o 
 -11   8   4       81.34       83.39     22.84 o 
 -10   8   4      629.63      607.63     57.33 o 
  -9   8   4      799.18      767.14     54.89 o 
  -8   8   4      493.14      473.26     26.63 o 
  -7   8   4     1734.11     1768.13     44.55 o 
  -6   8   4      740.10      745.76     27.67 o 
  -5   8   4      185.93      161.73     13.96 o 
  -4   8   4      363.93      346.22     15.66 o 
  -3   8   4     1227.72     1244.91     25.02 o 
  -2   8   4     2319.76     2434.97     38.93 o 
  -1   8   4      203.85      189.01     12.63 o 
   0   8   4      685.17      626.40     20.30 o 
   1   8   4     1976.48     1927.88     41.27 o 
   2   8   4      240.59      251.05     11.67 o 
   3   8   4      279.39      270.64     11.59 o 
   4   8   4       39.35       33.82      7.88 o 
   5   8   4      169.93      167.44      9.77 o 
   6   8   4        2.33        8.04      7.53 o 
   7   8   4     1239.94     1189.13     34.38 o 
   8   8   4     2285.32     2184.14     64.26 o 
   9   8   4       37.12        7.35     10.48 o 
  10   8   4      387.64      423.50     25.38 o 
  11   8   4      945.61     1027.69     35.86 o 
  12   8   4      164.89      190.00     25.11 o 
  13   8   4       51.63       70.49     32.88 o 
  14   8   4      225.84      259.05     41.90 o 
 -12   9   4       39.53       50.91     36.61 o 
 -11   9   4        4.63       42.96     25.49 o 
 -10   9   4       70.71      101.71     21.35 o 
  -9   9   4      445.23      431.31     28.79 o 
  -8   9   4     1357.30     1304.13     41.77 o 
  -7   9   4      326.92      285.77     21.76 o 
  -6   9   4      787.83      875.39     41.89 o 
  -5   9   4      985.02      945.24     27.62 o 
  -4   9   4       14.57       25.91     22.37 o 
  -3   9   4      108.73      116.20     12.90 o 
  -2   9   4      215.54      200.81     12.80 o 
  -1   9   4        9.16       10.35      9.25 o 
   0   9   4       25.51       30.28      9.68 o 
   1   9   4      487.84      532.80     26.57 o 
   2   9   4      546.73      526.83     14.63 o 
   3   9   4      377.10      376.70     13.87 o 
   4   9   4      397.77      411.70     15.70 o 
   5   9   4      161.41      172.90     13.10 o 
   6   9   4      216.37      191.03     11.35 o 
   7   9   4      174.69      167.47     12.94 o 
   8   9   4     1344.57     1304.60     29.54 o 
   9   9   4      303.51      318.60     19.58 o 
  10   9   4       83.98       76.57     15.28 o 
  11   9   4      393.72      437.58     27.59 o 
  12   9   4      287.11      299.91     29.62 o 
  13   9   4       16.82       52.36     28.89 o 
  14   9   4       19.45       11.97     41.49 o 
 -11  10   4      120.11      167.35     32.98 o 
 -10  10   4       21.28       40.13     23.38 o 
  -9  10   4      270.69      283.52     26.65 o 
  -8  10   4      591.05      598.32     30.48 o 
  -7  10   4       28.55       19.51     15.00 o 
  -6  10   4      218.99      215.59     18.11 o 
  -5  10   4      339.90      378.32     18.90 o 
  -4  10   4       14.96       23.75     18.00 o 
  -3  10   4      113.19      105.83     21.13 o 
  -2  10   4      441.21      451.20     25.95 o 
  -1  10   4      187.70      195.98     14.12 o 
   0  10   4       66.90       87.57     12.88 o 
   1  10   4      107.06      119.77     13.65 o 
   2  10   4      703.96      707.73     17.31 o 
   3  10   4      111.60      103.61      9.44 o 
   4  10   4      218.92      221.57     12.99 o 
   5  10   4      521.90      520.02     19.70 o 
   6  10   4      666.91      653.32     23.19 o 
   7  10   4        3.63        2.29      8.71 o 
   8  10   4      402.17      396.40     19.17 o 
   9  10   4       69.25       83.53     17.43 o 
  10  10   4       82.76      115.70     17.11 o 
  11  10   4      114.24      105.17     22.45 o 
  12  10   4      446.45      455.26     58.13 o 
  13  10   4      191.32      250.94     35.58 o 
 -10  11   4       20.67        5.82     24.35 o 
  -9  11   4        1.49        4.89     19.16 o 
  -8  11   4       44.39       33.34     18.51 o 
  -7  11   4      235.21      276.31     31.84 o 
  -6  11   4       29.67       47.52     14.87 o 
  -5  11   4      548.09      544.00     22.06 o 
  -4  11   4     1012.93     1037.70     48.57 o 
  -3  11   4       83.62      124.07     40.63 o 
  -2  11   4        1.60        6.84     10.19 o 
  -1  11   4       86.65      109.44     14.64 o 
   0  11   4     1088.22     1086.58     32.20 o 
   1  11   4      192.98      186.72     20.00 o 
   2  11   4      808.38      832.30     20.65 o 
   3  11   4      867.28      859.91     31.57 o 
   4  11   4       32.17       32.20      9.69 o 
   5  11   4       13.60       12.72     10.59 o 
   6  11   4      719.68      702.01     27.60 o 
   7  11   4      360.59      381.67     23.47 o 
   8  11   4        8.08        1.85      8.52 o 
   9  11   4       94.04      123.48     15.04 o 
  10  11   4      586.41      612.17     30.27 o 
  11  11   4      112.70      111.61     28.36 o 
  12  11   4       65.18       82.67     23.28 o 
  13  11   4      366.23      271.94     47.57 o 
  -9  12   4       85.76       51.28     30.21 o 
  -8  12   4       18.19       36.19     21.42 o 
  -7  12   4      470.50      459.90     30.37 o 
  -6  12   4      354.22      404.25     25.24 o 
  -5  12   4       61.89       51.09     36.38 o 
  -4  12   4      159.90      195.93     42.46 o 
  -3  12   4      674.41      803.15     62.74 o 
  -2  12   4      781.94      759.39     58.15 o 
  -1  12   4       52.89       55.96     14.88 o 
   0  12   4      275.79      278.80     20.46 o 
   1  12   4      608.65      613.47     27.03 o 
   2  12   4      350.77      327.74     25.60 o 
   3  12   4      626.29      666.94     20.73 o 
   4  12   4      846.51      814.87     25.64 o 
   5  12   4        4.93        8.84     11.50 o 
   6  12   4      111.56      124.04     16.33 o 
   7  12   4     1133.42     1052.82     44.45 o 
   8  12   4      317.09      329.76     32.53 o 
   9  12   4       57.94       32.78     61.00 o 
  10  12   4      159.96      159.21     24.10 o 
  11  12   4      285.89      312.85     25.08 o 
  12  12   4       37.91       52.27     24.63 o 
  -8  13   4       18.04       17.87     22.40 o 
  -7  13   4       39.22       39.29     23.50 o 
  -6  13   4      233.96      315.36     25.25 o 
  -5  13   4      185.41      226.42     49.56 o 
  -4  13   4       46.47       34.43     32.07 o 
  -3  13   4      339.61      335.98     47.89 o 
  -2  13   4      152.89      135.69     36.52 o 
  -1  13   4        6.02       16.55     14.83 o 
   0  13   4      646.26      647.77     50.72 o 
   1  13   4      362.82      478.58     29.67 o 
   2  13   4      927.13      960.21     90.38 o 
   3  13   4     1323.28     1271.48     27.83 o 
   4  13   4      634.11      615.32     23.74 o 
   5  13   4      576.56      602.23     30.43 o 
   6  13   4       25.74        2.65     13.39 o 
   7  13   4      109.54      103.56     28.08 o 
   8  13   4      419.41      401.27     35.88 o 
   9  13   4       16.57       27.00     25.42 o 
  10  13   4        5.29       26.69     26.33 o 
  11  13   4      166.98      157.87     49.89 o 
  -7  14   4       46.27       18.76     21.66 o 
  -6  14   4       23.17       11.46     29.82 o 
  -5  14   4      100.32      120.05     44.41 o 
  -4  14   4        3.62       45.20     39.58 o 
  -3  14   4      124.82       51.46     36.85 o 
  -2  14   4      422.30      484.30     56.11 o 
  -1  14   4      181.83      131.10     39.58 o 
   0  14   4       14.02       23.28     18.58 o 
   1  14   4      649.33      680.02     35.68 o 
   2  14   4      344.21      354.76     37.24 o 
   3  14   4       61.01       37.84     12.85 o 
   4  14   4       67.63       52.07     12.20 o 
   5  14   4      408.07      424.42     30.15 o 
   6  14   4      190.74      180.13     23.82 o 
   7  14   4       28.84       23.52     25.01 o 
   8  14   4      220.79      279.71     85.39 o 
   9  14   4      278.23      379.52     40.45 o 
  10  14   4      229.67      222.24     48.63 o 
   0  15   4       47.12       51.33     44.32 o 
   1  15   4       71.20       73.16     27.52 o 
   2  15   4      102.30       76.35     14.49 o 
   3  15   4      259.16      259.77     43.46 o 
   4  15   4       41.59       49.79     17.73 o 
   5  15   4      296.06      322.55     27.54 o 
   6  15   4      403.89      472.39     32.38 o 
   7  15   4      368.08      442.39     33.28 o 
   8  15   4        2.97        5.29     33.18 o 
   9  15   4       71.04       24.46     37.45 o 
   1  16   4       47.04       66.67     32.58 o 
   2  16   4       18.19       25.48     29.45 o 
   3  16   4      350.69      327.78     25.82 o 
   4  16   4      474.77      479.33     30.52 o 
   5  16   4       39.77       65.48     21.94 o 
   6  16   4      255.48      275.33     39.72 o 
   7  16   4      216.98      238.20     42.18 o 
   8  16   4       31.62        2.92     35.87 o 
   1  17   4      340.13      441.54     48.30 o 
   2  17   4      101.01       94.33     36.41 o 
   3  17   4       21.65       15.64     23.20 o 
   4  17   4      297.73      226.88     35.18 o 
   5  17   4      177.63      216.62     38.61 o 
   6  17   4        3.20       43.95     34.43 o 
  -5 -15   5       17.92      -33.88     34.48 o 
  -4 -15   5      134.59      107.85     41.95 o 
  -3 -15   5      101.14      118.41     54.13 o 
  -2 -15   5       30.05       32.69     29.01 o 
  -1 -15   5      119.01      157.78     32.88 o 
   0 -15   5      121.15      134.39     32.64 o 
   1 -15   5       22.59       12.97     36.82 o 
  -7 -14   5      100.94      120.56     44.78 o 
  -6 -14   5      118.91      162.19     44.04 o 
  -5 -14   5       44.24      -13.27     33.92 o 
  -4 -14   5       63.19       63.81     35.36 o 
  -3 -14   5      110.33      104.69     22.07 o 
  -2 -14   5       36.06       38.93     20.18 o 
  -1 -14   5        0.63       -1.79     18.18 o 
   0 -14   5       10.57       12.56     20.48 o 
   1 -14   5       90.98       85.44     23.05 o 
   2 -14   5       28.17       39.21     22.63 o 
   3 -14   5       23.94        3.50     21.96 o 
   4 -14   5      145.14      172.87     34.69 o 
  -9 -13   5       83.24       48.31     42.79 o 
  -8 -13   5      173.37      126.18     44.32 o 
  -7 -13   5        1.89      -15.62     22.61 o 
  -6 -13   5      247.21      269.86     30.54 o 
  -5 -13   5      172.46      180.83     39.12 o 
  -4 -13   5        5.50       46.94     21.70 o 
  -3 -13   5      141.34      141.59     21.78 o 
  -2 -13   5      101.29      100.20     20.99 o 
  -1 -13   5        2.74       -8.56     16.99 o 
   0 -13   5       20.42       13.26     18.61 o 
   1 -13   5      128.26      170.80     23.62 o 
   2 -13   5      143.26      160.92     24.44 o 
   3 -13   5        1.80       -3.52     19.63 o 
   4 -13   5       97.11       95.10     29.84 o 
   5 -13   5       49.74       86.22     30.14 o 
   6 -13   5        1.09       10.92     29.42 o 
 -10 -12   5        2.46       15.64     40.19 o 
  -9 -12   5      113.29      101.25     28.48 o 
  -8 -12   5      781.15      830.93     45.64 o 
  -7 -12   5       65.04       59.61     23.68 o 
  -6 -12   5      388.16      425.22     72.91 o 
  -5 -12   5      657.95      667.19     36.66 o 
  -4 -12   5      147.86      147.86     23.71 o 
  -3 -12   5       84.13       60.17     17.86 o 
  -2 -12   5      534.77      487.81     28.19 o 
  -1 -12   5      200.55      195.74     18.55 o 
   0 -12   5      110.03       92.01     18.49 o 
   1 -12   5        7.58       27.85     17.42 o 
   2 -12   5      180.54      188.62     23.60 o 
   3 -12   5       20.84      -12.18     20.52 o 
   4 -12   5       15.01       14.73     20.12 o 
   5 -12   5       98.02      113.10     29.63 o 
   6 -12   5      176.95      178.44     34.78 o 
   7 -12   5        4.52       -9.08     27.32 o 
 -11 -11   5      439.20      478.83     38.29 o 
 -10 -11   5      287.41      327.44     30.43 o 
  -9 -11   5      101.02       97.93     18.14 o 
  -8 -11   5     1155.65     1145.62     34.64 o 
  -7 -11   5      732.96      733.60     38.66 o 
  -6 -11   5       26.78       68.93     20.70 o 
  -5 -11   5      124.87      127.13     17.34 o 
  -4 -11   5      166.71      178.70     17.68 o 
  -3 -11   5       76.92       70.08     13.34 o 
  -2 -11   5       37.09       26.93     12.07 o 
  -1 -11   5      459.77      423.74     19.47 o 
   0 -11   5      130.28      149.10     15.08 o 
   1 -11   5        0.34       -6.26     11.33 o 
   2 -11   5       38.02       57.92     16.95 o 
   3 -11   5     1150.90     1137.79     53.03 o 
   4 -11   5      226.54      242.49     25.52 o 
   5 -11   5       21.64       11.34     19.01 o 
   6 -11   5      320.87      344.80     36.83 o 
   7 -11   5      118.05      160.51     32.51 o 
   8 -11   5       15.09       11.80     27.86 o 
 -12 -10   5       15.34        7.24     34.67 o 
 -11 -10   5      124.37      121.68     57.40 o 
 -10 -10   5      586.95      562.39     32.29 o 
  -9 -10   5      117.42       97.91     18.40 o 
  -8 -10   5      204.09      246.25     18.70 o 
  -7 -10   5      163.14      208.38     21.11 o 
  -6 -10   5       73.18       86.84     16.39 o 
  -5 -10   5        7.00       16.79     12.46 o 
  -4 -10   5      824.72      774.18     33.21 o 
  -3 -10   5      533.07      574.43     22.05 o 
  -2 -10   5       68.85       57.16     11.42 o 
  -1 -10   5      465.08      444.03     18.86 o 
   0 -10   5      779.03      690.02     23.96 o 
   1 -10   5     1628.54     1586.77     35.43 o 
   2 -10   5      463.17      435.15     32.78 o 
   3 -10   5      520.12      523.20     48.34 o 
   4 -10   5      249.55      255.32     24.25 o 
   5 -10   5       33.64       33.51     18.20 o 
   6 -10   5       26.32        8.96     22.15 o 
   7 -10   5      355.80      351.75     36.61 o 
   8 -10   5       28.00       53.42     27.29 o 
   9 -10   5       14.67        7.75     28.71 o 
 -12  -9   5      207.13      176.16     44.09 o 
 -11  -9   5      129.25      139.54     38.10 o 
 -10  -9   5      102.52      103.67     20.98 o 
  -9  -9   5      280.14      268.84     19.16 o 
  -8  -9   5       16.14       18.87     12.21 o 
  -7  -9   5      478.72      463.92     19.74 o 
  -6  -9   5      865.91      843.60     23.92 o 
  -5  -9   5       45.30       47.21      9.98 o 
  -4  -9   5      119.01      120.45     14.44 o 
  -3  -9   5     1051.92      995.86     26.21 o 
  -2  -9   5     1125.94     1030.35     26.04 o 
  -1  -9   5        3.15        0.46      8.84 o 
   0  -9   5     1252.04     1265.47     30.17 o 
   1  -9   5      167.82      179.56     14.11 o 
   2  -9   5      188.92      178.98     22.22 o 
   3  -9   5       12.82        1.04     14.85 o 
   4  -9   5      698.42      706.81     32.31 o 
   5  -9   5      581.00      597.89     30.65 o 
   6  -9   5      187.93      178.80     22.68 o 
   7  -9   5       31.76       34.90     22.54 o 
   8  -9   5      156.57       99.81     28.41 o 
   9  -9   5      145.32      156.22     33.30 o 
  10  -9   5        6.92       -0.98     28.32 o 
 -13  -8   5       72.91       10.72     37.82 o 
 -12  -8   5      116.85      164.93     42.79 o 
 -11  -8   5      232.70      198.99     41.63 o 
 -10  -8   5       63.42       69.12     51.26 o 
  -9  -8   5      189.71      203.30     17.52 o 
  -8  -8   5     1070.05     1069.93     29.37 o 
  -7  -8   5       12.00        8.23     10.71 o 
  -6  -8   5      276.01      262.60     20.65 o 
  -5  -8   5      501.67      476.79     18.09 o 
  -4  -8   5      281.92      292.33     13.80 o 
  -3  -8   5      249.85      238.05     15.56 o 
  -2  -8   5     1296.71     1254.83     28.04 o 
  -1  -8   5     1033.72      992.89     24.67 o 
   0  -8   5       16.47       24.32      9.46 o 
   1  -8   5      338.46      340.94     16.12 o 
   2  -8   5     1456.02     1460.51     53.25 o 
   3  -8   5      444.11      488.69     27.56 o 
   4  -8   5      161.42      133.69     18.34 o 
   5  -8   5      283.67      308.59     25.13 o 
   6  -8   5      691.02      663.80     47.45 o 
   7  -8   5       54.81       49.74     22.27 o 
   8  -8   5      140.15      168.54     41.60 o 
   9  -8   5      307.26      346.38     68.19 o 
  10  -8   5       79.17      132.83     32.49 o 
  11  -8   5       44.16       50.03     35.64 o 
 -13  -7   5        1.90      -22.14     37.50 o 
 -12  -7   5      101.82      153.00     43.48 o 
 -11  -7   5      169.73      112.21     38.66 o 
 -10  -7   5      746.49      725.75     55.55 o 
  -9  -7   5       46.34       54.31     13.50 o 
  -8  -7   5     2182.65     2227.24     41.50 o 
  -7  -7   5      157.56      166.88     14.18 o 
  -6  -7   5        6.01       -1.54     11.80 o 
  -5  -7   5      544.25      525.01     26.26 o 
  -4  -7   5     1170.40     1154.71     27.41 o 
  -3  -7   5       56.16       53.73      8.27 o 
  -2  -7   5     2780.43     2757.86     38.08 o 
  -1  -7   5     2229.56     2189.74     38.18 o 
   0  -7   5     1213.48     1202.53     27.36 o 
   1  -7   5      141.39      146.39     16.47 o 
   2  -7   5     2055.24     2046.71     48.78 o 
   3  -7   5      491.61      507.73     24.79 o 
   4  -7   5        3.64       12.37     12.84 o 
   5  -7   5      164.35      162.81     24.36 o 
   6  -7   5      661.86      639.51     30.03 o 
   7  -7   5      402.28      450.37     27.48 o 
   8  -7   5       15.85        1.03     20.80 o 
   9  -7   5      115.64      143.86     29.22 o 
  10  -7   5      199.95      301.30     37.36 o 
  11  -7   5        5.20       -7.37     27.10 o 
 -14  -6   5      110.33      164.84     40.02 o 
 -13  -6   5        7.94      -36.01     36.01 o 
 -12  -6   5      143.98       78.43     41.16 o 
 -11  -6   5      244.92      320.20     45.90 o 
 -10  -6   5      716.72      767.24     58.38 o 
  -9  -6   5      805.37      779.89     28.56 o 
  -8  -6   5     1102.86     1109.39     28.44 o 
  -7  -6   5     1220.70     1256.49     35.95 o 
  -6  -6   5      613.34      666.01     21.26 o 
  -5  -6   5      132.68      153.03     11.72 o 
  -4  -6   5     2150.68     2069.95     34.10 o 
  -3  -6   5     1475.61     1444.96     25.00 o 
  -2  -6   5       20.36       23.40      6.40 o 
  -1  -6   5     1508.78     1450.31     23.56 o 
   0  -6   5     4930.83     4951.85     51.97 o 
   1  -6   5       71.36       55.61      9.12 o 
   2  -6   5      387.16      409.35     24.17 o 
   3  -6   5      259.83      251.34     20.61 o 
   4  -6   5      246.14      234.79     19.07 o 
   5  -6   5       28.58       31.06     10.96 o 
   6  -6   5       49.36       55.77     13.04 o 
   7  -6   5      563.70      571.21     24.76 o 
   8  -6   5      131.24      126.51     20.59 o 
   9  -6   5      135.67      180.63     24.13 o 
  10  -6   5      504.40      504.97     41.77 o 
  11  -6   5       99.57      104.76     25.70 o 
  12  -6   5       23.27       17.93     24.55 o 
 -14  -5   5      151.39      156.34     40.16 o 
 -13  -5   5      160.71      193.61     48.87 o 
 -12  -5   5       85.40      116.39     40.93 o 
 -11  -5   5       54.61       78.19     36.52 o 
 -10  -5   5      211.28      218.85     38.70 o 
  -9  -5   5     2588.26     2526.96     79.70 o 
  -8  -5   5        5.78        5.34      9.92 o 
  -7  -5   5     2257.72     2211.47     45.81 o 
  -6  -5   5     3651.74     3532.59     50.14 o 
  -5  -5   5      387.82      398.33     15.36 o 
  -4  -5   5       52.88       54.04      8.38 o 
  -3  -5   5     4189.17     4369.01     54.87 o 
  -2  -5   5     2374.45     2337.92     32.25 o 
  -1  -5   5       90.80       77.25      7.55 o 
   0  -5   5      823.88      754.26     22.42 o 
   1  -5   5      691.68      683.07     12.95 o 
   2  -5   5      251.61      249.50      8.81 o 
   3  -5   5       38.88       41.39      8.03 o 
   4  -5   5      394.01      420.63     15.94 o 
   5  -5   5     2271.96     2294.94     58.28 o 
   6  -5   5      227.39      221.72     21.43 o 
   7  -5   5      617.27      613.44     21.27 o 
   8  -5   5      544.09      549.92     21.62 o 
   9  -5   5       30.99       19.28     23.15 o 
  10  -5   5        3.51        5.16     15.07 o 
  11  -5   5      421.97      422.54     25.69 o 
  12  -5   5       31.75       20.74     15.98 o 
  13  -5   5        1.76       -1.60     31.91 o 
 -14  -4   5        0.98      -16.45     33.49 o 
 -13  -4   5      451.67      511.95     38.74 o 
 -12  -4   5      194.40      211.96     43.58 o 
 -11  -4   5       21.95       52.94     24.16 o 
 -10  -4   5       19.66       28.19     16.54 o 
  -9  -4   5     1362.79     1382.99     65.98 o 
  -8  -4   5     1358.54     1393.36     29.45 o 
  -7  -4   5      415.63      418.84     13.37 o 
  -6  -4   5     2806.34     2866.42     36.00 o 
  -5  -4   5     2968.89     3172.47     37.30 o 
  -4  -4   5     1374.83     1450.58     31.87 o 
  -3  -4   5     2457.62     2502.74     31.36 o 
  -2  -4   5     1965.17     1856.13     24.63 o 
  -1  -4   5     4654.48     4489.06     55.48 o 
   0  -4   5      518.53      536.55     12.01 o 
   1  -4   5      194.37      178.01      9.35 o 
   2  -4   5     5944.57     6033.81     68.95 o 
   3  -4   5       73.57       80.11      9.32 o 
   4  -4   5      297.39      330.33     14.53 o 
   5  -4   5      264.54      215.02     13.19 o 
   6  -4   5      409.53      413.12     17.63 o 
   7  -4   5        5.31       -2.99      9.74 o 
   8  -4   5      519.33      520.50     21.54 o 
   9  -4   5      284.07      302.60     25.76 o 
  10  -4   5       75.32       88.65     18.11 o 
  11  -4   5        8.78      -17.90     19.99 o 
  12  -4   5       48.61       37.87     19.90 o 
  13  -4   5       47.66       25.98     21.07 o 
 -14  -3   5      160.24      232.40     56.08 o 
 -13  -3   5      202.83      135.27     38.70 o 
 -12  -3   5      136.56      193.55     30.99 o 
 -11  -3   5      278.63      294.08     26.74 o 
 -10  -3   5      470.99      435.61     35.44 o 
  -9  -3   5       15.06       26.02     14.19 o 
  -8  -3   5     2439.72     2376.21     64.77 o 
  -7  -3   5      229.74      251.82     11.54 o 
  -6  -3   5       18.02       12.61      6.03 o 
  -5  -3   5     2506.55     2566.53     31.75 o 
  -4  -3   5     2395.09     2403.34     29.40 o 
  -3  -3   5      102.63      110.32      7.19 o 
  -2  -3   5     2262.50     2373.58     29.09 o 
  -1  -3   5     4280.81     4262.22     46.26 o 
   0  -3   5     5298.86     5497.41     56.43 o 
   1  -3   5      239.30      291.88     13.34 o 
   2  -3   5     1793.67     1820.39     34.23 o 
   3  -3   5      104.35      135.07      7.29 o 
   4  -3   5        2.09        3.65      6.56 o 
   5  -3   5      834.67      802.28     22.67 o 
   6  -3   5     1527.58     1537.81     32.89 o 
   7  -3   5      200.75      195.24     19.15 o 
   8  -3   5       24.85        6.64     10.71 o 
   9  -3   5       29.39        7.28     21.08 o 
  10  -3   5      173.04      186.96     20.78 o 
  11  -3   5        0.17      -15.59     16.30 o 
  12  -3   5      158.32      221.98     25.55 o 
  13  -3   5       23.76       -2.83     26.46 o 
 -14  -2   5      307.84      239.49     32.71 o 
 -13  -2   5       47.37       46.19     24.90 o 
 -12  -2   5      144.12      168.58     25.92 o 
 -11  -2   5      244.31      259.12     26.19 o 
 -10  -2   5      872.90      858.29     35.26 o 
  -9  -2   5      337.98      326.48     23.18 o 
  -8  -2   5      205.73      237.11     30.10 o 
  -7  -2   5      261.57      263.56     10.46 o 
  -6  -2   5      101.61      114.22      7.21 o 
  -5  -2   5     1265.05     1261.65     18.61 o 
  -4  -2   5      916.80      900.28     14.81 o 
  -3  -2   5     3301.99     3371.94     38.43 o 
  -2  -2   5      321.47      308.97      9.40 o 
  -1  -2   5     1840.34     1729.65     26.26 o 
   0  -2   5     6765.64     6543.77     71.73 o 
   1  -2   5     3591.72     3507.16     43.25 o 
   2  -2   5     2044.43     1990.57     28.82 o 
   3  -2   5     2116.74     2007.31     29.34 o 
   4  -2   5      572.79      590.47     17.53 o 
   5  -2   5      161.74      180.94     13.05 o 
   6  -2   5       53.15       45.74      8.54 o 
   7  -2   5      301.50      313.63     16.94 o 
   8  -2   5        2.11       -7.73     10.00 o 
   9  -2   5       17.71       28.41     12.37 o 
  10  -2   5      313.19      295.05     23.67 o 
  11  -2   5       28.67        8.60     17.22 o 
  12  -2   5       41.61       18.81     21.99 o 
  13  -2   5       61.98       81.90     28.51 o 
  14  -2   5      149.64      126.09     32.53 o 
 -14  -1   5      285.92      201.91     34.15 o 
 -13  -1   5      389.90      458.54     46.93 o 
 -12  -1   5        4.75       43.47     21.62 o 
 -11  -1   5      305.91      268.74     54.42 o 
 -10  -1   5      358.23      423.31     28.41 o 
  -9  -1   5      230.28      266.83     17.95 o 
  -8  -1   5       47.27       49.49     11.74 o 
  -7  -1   5      601.40      611.75     20.77 o 
  -6  -1   5     1035.40     1039.91     18.14 o 
  -5  -1   5      645.46      691.10     13.38 o 
  -4  -1   5      311.28      302.52     10.62 o 
  -3  -1   5     8523.93     8737.61     76.92 o 
  -2  -1   5      735.78      679.68     13.08 o 
  -1  -1   5     1260.65     1279.00     18.89 o 
   0  -1   5     2062.10     2029.11     32.41 o 
   1  -1   5     2939.69     2912.48     37.23 o 
   2  -1   5     1544.37     1507.16     26.29 o 
   3  -1   5     2452.72     2265.10     31.93 o 
   4  -1   5      201.92      172.80     11.07 o 
   5  -1   5      125.03      108.45      7.30 o 
   6  -1   5        5.36        9.48      6.61 o 
   7  -1   5      260.36      224.72     12.71 o 
   8  -1   5      577.06      583.42     22.22 o 
   9  -1   5        1.48      -10.52     10.52 o 
  10  -1   5      479.99      461.13     26.97 o 
  11  -1   5      235.76      287.57     25.38 o 
  12  -1   5       76.09       36.06     45.22 o 
  13  -1   5       28.12       57.06     26.58 o 
  14  -1   5      132.02      117.68     73.41 o 
 -14   0   5       81.32      107.67     47.82 o 
 -13   0   5      837.90      893.62     51.61 o 
 -12   0   5       37.97      102.46     26.00 o 
 -11   0   5       20.39      -13.97     16.10 o 
 -10   0   5      128.91      149.69     21.83 o 
  -9   0   5      267.65      271.46     18.57 o 
  -8   0   5      115.98      129.48     14.29 o 
  -7   0   5        7.38       19.06     14.35 o 
  -6   0   5     2039.72     2055.05     28.36 o 
  -5   0   5     2640.28     2754.03     31.44 o 
  -4   0   5      670.29      825.66     21.31 o 
  -3   0   5     3888.92     4157.01     44.08 o 
  -2   0   5     7351.75     7279.38     76.78 o 
  -1   0   5       52.45       85.15      6.10 o 
   0   0   5     1879.52     1863.06     23.90 o 
   1   0   5     1962.34     1886.23     24.57 o 
   2   0   5     2966.11     2993.60     34.70 o 
   3   0   5     2255.61     2375.41     27.76 o 
   4   0   5     5120.72     5126.67     50.86 o 
   5   0   5     2845.68     2825.84     33.20 o 
   6   0   5     1078.40     1160.19     22.97 o 
   7   0   5      611.87      620.82     17.24 o 
   8   0   5     1287.42     1280.06     36.26 o 
   9   0   5      211.81      215.75     17.03 o 
  10   0   5       17.27       19.92     12.70 o 
  11   0   5      228.73      244.14     27.85 o 
  12   0   5      423.54      462.92     55.39 o 
  13   0   5        2.39       12.32     27.12 o 
  14   0   5       31.06        3.87     27.26 o 
 -14   1   5       50.38       10.91     29.81 o 
 -13   1   5      228.37      275.77     30.65 o 
 -12   1   5      466.47      482.13     36.47 o 
 -11   1   5       42.32       44.47     13.73 o 
 -10   1   5        0.91        5.33     11.29 o 
  -9   1   5      320.95      349.40     18.63 o 
  -8   1   5      504.59      531.33     18.95 o 
  -7   1   5      340.61      346.16     14.89 o 
  -6   1   5      226.10      203.97     12.60 o 
  -5   1   5     5467.04     5562.22     57.24 o 
  -4   1   5     6030.45     6394.15     70.64 o 
  -3   1   5      513.15      566.60     19.40 o 
  -2   1   5     4765.41     4968.64     61.52 o 
  -1   1   5      221.20      235.48     11.49 o 
   0   1   5      103.97      116.82      6.39 o 
   1   1   5      278.25      270.18      8.28 o 
   2   1   5      561.59      538.63     18.26 o 
   3   1   5      213.72      227.19     12.93 o 
   4   1   5      671.40      691.51     14.60 o 
   5   1   5     4216.09     4222.43     41.49 o 
   6   1   5     2659.59     2639.85     30.44 o 
   7   1   5       37.71       31.67      7.91 o 
   8   1   5       24.69       22.36      8.28 o 
   9   1   5      612.51      629.48     24.35 o 
  10   1   5      106.15      127.36     18.88 o 
  11   1   5        3.88       -1.69     20.23 o 
  12   1   5      494.29      521.28     40.92 o 
  13   1   5      265.93      223.07     34.84 o 
  14   1   5        1.68        9.41     28.11 o 
 -14   2   5      160.56      142.51     34.01 o 
 -13   2   5        1.30       -1.90     17.47 o 
 -12   2   5      504.02      531.68     24.91 o 
 -11   2   5      452.52      436.95     21.79 o 
 -10   2   5     1406.25     1192.81     30.05 o 
  -9   2   5       19.33       19.93     13.06 o 
  -8   2   5      153.67      144.45     12.33 o 
  -7   2   5      626.39      639.51     18.83 o 
  -6   2   5      268.38      276.42     10.60 o 
  -5   2   5      395.27      411.82     12.65 o 
  -4   2   5     4916.66     5133.67     57.30 o 
  -3   2   5     1666.47     1647.40     20.03 o 
  -2   2   5       43.88       51.77      5.34 o 
  -1   2   5      106.60       85.61      5.96 o 
   0   2   5      168.69      163.25      7.37 o 
   1   2   5     5397.92     5578.14     68.41 o 
   2   2   5      175.11      148.10      6.66 o 
   3   2   5     1180.63     1108.65     19.20 o 
   4   2   5     2509.19     2557.57     27.73 o 
   5   2   5     1033.34     1023.53     19.36 o 
   6   2   5      371.28      315.51     10.30 o 
   7   2   5     2045.60     2097.86     27.37 o 
   8   2   5        7.22       12.89      7.82 o 
   9   2   5      268.93      278.90     19.87 o 
  10   2   5      803.08      773.23     28.53 o 
  11   2   5       13.97        5.29     21.43 o 
  12   2   5       43.52       24.00     23.39 o 
  13   2   5      168.29      254.01     35.50 o 
  14   2   5       77.78       55.65     30.04 o 
 -14   3   5      194.52      142.23     31.70 o 
 -13   3   5      446.88      394.77     23.96 o 
 -12   3   5       15.39        5.34     14.07 o 
 -11   3   5      268.25      304.36     28.41 o 
 -10   3   5     1056.96      989.55     31.53 o 
  -9   3   5       67.12       72.29     13.97 o 
  -8   3   5      125.38      126.38     13.59 o 
  -7   3   5     1039.94     1002.62     31.17 o 
  -6   3   5     1169.01     1139.81     26.24 o 
  -5   3   5      206.52      238.15      9.87 o 
  -4   3   5     2335.84     2369.57     36.82 o 
  -3   3   5    10312.33    10511.64     90.94 o 
  -2   3   5     2556.49     2499.16     27.44 o 
  -1   3   5     1128.86     1145.69     18.28 o 
   0   3   5     2531.96     2629.91     37.00 o 
   1   3   5     1965.17     1786.13     25.57 o 
   2   3   5     1752.67     1920.62     27.23 o 
   3   3   5      315.07      284.70      9.06 o 
   4   3   5     4826.03     4725.03     47.53 o 
   5   3   5      139.94      148.15     11.81 o 
   6   3   5      138.37      117.67      7.75 o 
   7   3   5     1517.73     1521.64     22.76 o 
   8   3   5      184.08      185.40     11.16 o 
   9   3   5       74.09       64.18     15.16 o 
  10   3   5      598.51      615.40     36.81 o 
  11   3   5      123.83      104.94     32.07 o 
  12   3   5      209.04      235.47     35.04 o 
  13   3   5      110.18       77.09     29.62 o 
  14   3   5       34.38       21.54     28.96 o 
 -14   4   5       19.60       71.41     25.11 o 
 -13   4   5      407.91      434.80     37.57 o 
 -12   4   5       78.73       65.93     17.46 o 
 -11   4   5      137.25      124.54     17.47 o 
 -10   4   5      956.59      956.13     30.72 o 
  -9   4   5      324.37      378.26     23.90 o 
  -8   4   5       19.42       10.46     10.32 o 
  -7   4   5     3795.62     3483.81     54.42 o 
  -6   4   5      352.99      350.68     15.03 o 
  -5   4   5     1824.68     1833.62     35.25 o 
  -4   4   5       29.29       28.48      3.89 o 
  -3   4   5     2411.60     2462.95     26.38 o 
  -2   4   5     3923.61     4052.43     46.46 o 
  -1   4   5      379.53      503.22     10.10 o 
   0   4   5      282.17      271.62     13.87 o 
   1   4   5      302.53      259.21     11.02 o 
   2   4   5     1945.03     1877.39     30.03 o 
   3   4   5      654.82      656.05     20.07 o 
   4   4   5     1829.43     1801.27     25.53 o 
   5   4   5     2645.77     2613.24     32.15 o 
   6   4   5       21.34       23.13      6.15 o 
   7   4   5      370.73      399.70     13.44 o 
   8   4   5      372.33      359.91     15.82 o 
   9   4   5       34.80       43.12     11.01 o 
  10   4   5      463.96      487.97     24.35 o 
  11   4   5       73.62       77.25     17.45 o 
  12   4   5      421.79      449.56     32.12 o 
  13   4   5       12.06      -12.17     23.83 o 
  14   4   5      177.17      223.75     38.40 o 
 -13   5   5       18.94       20.38     22.29 o 
 -12   5   5      236.14      285.11     20.88 o 
 -11   5   5       27.99       35.58     14.29 o 
 -10   5   5      310.11      318.01     18.73 o 
  -9   5   5     1265.49     1189.51     49.03 o 
  -8   5   5      201.31      175.27     13.56 o 
  -7   5   5       66.92       64.85      9.97 o 
  -6   5   5      232.66      229.99     12.81 o 
  -5   5   5     1993.53     1986.40     34.19 o 
  -4   5   5     2291.66     2430.65     33.26 o 
  -3   5   5      574.04      592.90     12.46 o 
  -2   5   5     1160.47     1100.32     16.44 o 
  -1   5   5      998.04      909.44     19.52 o 
   0   5   5      174.72      190.71      9.16 o 
   1   5   5     2088.32     2132.92     26.96 o 
   2   5   5     2711.22     2566.21     37.27 o 
   3   5   5     3065.03     3011.36     38.88 o 
   4   5   5      128.04      140.76      7.94 o 
   5   5   5     3206.55     3395.69     38.59 o 
   6   5   5      322.53      311.09     12.48 o 
   7   5   5      221.68      249.24     12.36 o 
   8   5   5      375.99      350.89     14.96 o 
   9   5   5       48.16       41.94     10.08 o 
  10   5   5       14.81        6.89     15.39 o 
  11   5   5      330.55      316.25     26.71 o 
  12   5   5      375.02      367.59     55.29 o 
  13   5   5      286.59      390.61     41.07 o 
  14   5   5       37.90       43.54     30.05 o 
 -13   6   5        3.90      -26.82     26.82 o 
 -12   6   5      260.20      266.79     29.73 o 
 -11   6   5      365.09      317.38     30.87 o 
 -10   6   5       89.45       54.20     18.40 o 
  -9   6   5       16.00        8.26     15.17 o 
  -8   6   5     1744.06     1604.44     44.47 o 
  -7   6   5      276.83      289.89     19.89 o 
  -6   6   5      370.40      329.33     19.60 o 
  -5   6   5      312.28      303.51     19.30 o 
  -4   6   5     3778.07     3830.52     48.29 o 
  -3   6   5     3904.99     4245.63     51.00 o 
  -2   6   5     1142.41     1261.36     29.52 o 
  -1   6   5     4303.66     4223.70     49.80 o 
   0   6   5     2427.59     2530.33     33.12 o 
   1   6   5      114.28      157.34     21.64 o 
   2   6   5      295.64      253.67     16.07 o 
   3   6   5     1142.13     1069.53     19.52 o 
   4   6   5     1655.65     1627.30     26.59 o 
   5   6   5      104.86       85.31      9.08 o 
   6   6   5      770.08      774.26     20.38 o 
   7   6   5      406.28      409.55     15.06 o 
   8   6   5        3.82        8.78     11.24 o 
   9   6   5      275.52      334.25     16.19 o 
  10   6   5       89.63       79.84     14.01 o 
  11   6   5       29.85       10.77     17.23 o 
  12   6   5       81.09       79.24     23.59 o 
  13   6   5      379.38      410.18     41.56 o 
  14   6   5       46.73       67.77     34.53 o 
 -12   7   5        2.37        8.75     25.69 o 
 -11   7   5      427.27      436.11     32.21 o 
 -10   7   5      669.71      641.62     35.72 o 
  -9   7   5        1.53       -7.66     21.61 o 
  -8   7   5      209.98      221.45     25.44 o 
  -7   7   5     1047.53      980.94     32.72 o 
  -6   7   5      271.83      263.00     18.13 o 
  -5   7   5       20.51       11.30      7.94 o 
  -4   7   5     1023.90      983.96     22.60 o 
  -3   7   5     3434.26     3585.99     45.22 o 
  -2   7   5     1014.57     1026.15     21.51 o 
  -1   7   5       50.91       41.48      4.39 o 
   0   7   5      635.15      630.70     17.75 o 
   1   7   5       47.08       62.62      6.53 o 
   2   7   5       36.49       32.03      7.45 o 
   3   7   5      490.97      451.53     23.84 o 
   4   7   5      507.67      448.12     15.30 o 
   5   7   5      125.68      120.48      9.64 o 
   6   7   5       47.34       28.98      8.65 o 
   7   7   5      600.74      588.61     17.80 o 
   8   7   5      626.50      620.14     24.67 o 
   9   7   5      189.62      179.05     13.81 o 
  10   7   5      300.42      313.72     17.87 o 
  11   7   5      690.35      752.47     36.17 o 
  12   7   5       10.46       12.83     23.36 o 
  13   7   5       40.10       29.99     27.56 o 
  14   7   5      255.14      265.35     40.50 o 
 -12   8   5       38.91       60.18     29.52 o 
 -11   8   5       81.14       94.12     27.07 o 
 -10   8   5      445.28      528.44     56.60 o 
  -9   8   5      532.42      481.16     31.87 o 
  -8   8   5      169.23      177.78     20.24 o 
  -7   8   5      940.23      900.23     32.71 o 
  -6   8   5      300.70      326.52     26.04 o 
  -5   8   5      488.47      450.78     28.28 o 
  -4   8   5      130.75      135.36     27.62 o 
  -3   8   5      456.72      487.95     13.56 o 
  -2   8   5      334.09      375.40     16.41 o 
  -1   8   5      503.52      589.87     19.70 o 
   0   8   5     1020.26     1018.30     25.10 o 
   1   8   5      364.69      364.49     13.16 o 
   2   8   5      846.87      812.10     49.58 o 
   3   8   5       37.06       39.55      7.64 o 
   4   8   5      257.35      259.83     13.48 o 
   5   8   5      381.26      368.11     13.74 o 
   6   8   5      210.83      229.74     15.94 o 
   7   8   5      315.85      342.75     18.32 o 
   8   8   5     1897.33     1872.54     36.18 o 
   9   8   5       40.24       49.73     11.27 o 
  10   8   5      644.42      661.77     39.91 o 
  11   8   5      279.60      276.03     25.39 o 
  12   8   5      180.45      234.18     32.22 o 
  13   8   5        6.43      -26.45     34.39 o 
  14   8   5      163.74       96.94     44.55 o 
 -11   9   5       43.27       60.46     37.01 o 
 -10   9   5       24.58       38.97     20.77 o 
  -9   9   5      357.07      315.31     26.16 o 
  -8   9   5      728.34      675.33     31.74 o 
  -7   9   5        0.69       12.63     14.19 o 
  -6   9   5      156.37      177.61     17.33 o 
  -5   9   5      729.38      720.35     28.44 o 
  -4   9   5      305.89      289.70     15.59 o 
  -3   9   5       18.93        2.96     11.50 o 
  -2   9   5      388.92      448.28     19.16 o 
  -1   9   5       89.61       76.20     13.65 o 
   0   9   5        1.49       -0.60      9.86 o 
   1   9   5      136.79      142.33     16.38 o 
   2   9   5      134.46      155.62     14.11 o 
   3   9   5       46.85       44.61     10.03 o 
   4   9   5       25.03       17.27      8.27 o 
   5   9   5      147.57      158.98     13.07 o 
   6   9   5      209.20      199.54     12.21 o 
   7   9   5       62.56       47.41     10.46 o 
   8   9   5      923.22      925.62     27.70 o 
   9   9   5      135.28      170.47     20.36 o 
  10   9   5      100.68      105.04     16.89 o 
  11   9   5      576.50      545.48     34.14 o 
  12   9   5      380.56      413.64     37.90 o 
  13   9   5       36.33       53.76     28.75 o 
 -11  10   5      136.56      144.02     40.44 o 
 -10  10   5       65.56       54.79     36.17 o 
  -9  10   5      135.09      143.78     22.80 o 
  -8  10   5      670.81      554.87     30.25 o 
  -7  10   5      464.01      480.21     41.18 o 
  -6  10   5       35.42       48.77     25.88 o 
  -5  10   5      889.21      896.09     31.56 o 
  -4  10   5       19.60       23.20      9.57 o 
  -3  10   5      260.84      255.70     39.31 o 
  -2  10   5       59.43       62.95     12.42 o 
  -1  10   5       27.89       41.31     13.72 o 
   0  10   5       25.11       27.95     12.85 o 
   1  10   5      677.55      665.43     28.85 o 
   2  10   5      344.42      346.63     24.48 o 
   3  10   5      988.07      956.32     34.62 o 
   4  10   5        6.95        8.73      8.48 o 
   5  10   5       40.97       29.65     10.44 o 
   6  10   5      518.80      548.15     22.19 o 
   7  10   5       53.99       52.97     14.78 o 
   8  10   5       65.43       68.33     12.87 o 
   9  10   5      748.63      760.85     27.33 o 
  10  10   5      182.15      167.34     18.52 o 
  11  10   5       49.47       36.25     19.68 o 
  12  10   5      380.59      397.27     38.33 o 
  13  10   5      261.56      286.15     37.36 o 
 -10  11   5       61.73       59.40     32.67 o 
  -9  11   5        3.93       21.83     23.69 o 
  -8  11   5      249.00      258.94     27.75 o 
  -7  11   5      556.80      526.33     62.37 o 
  -6  11   5       43.25       16.64     15.73 o 
  -5  11   5      204.13      227.73     22.88 o 
  -4  11   5      524.85      520.54     52.90 o 
  -3  11   5      336.48      352.32     45.80 o 
  -2  11   5        3.90      -10.98     12.49 o 
  -1  11   5      138.18      161.34     16.58 o 
   0  11   5       24.39       32.46     14.50 o 
   1  11   5     1300.52     1334.84     60.45 o 
   2  11   5       35.94       58.66     14.24 o 
   3  11   5     2747.66     2727.57     72.92 o 
   4  11   5      191.70      176.18     15.48 o 
   5  11   5       85.91       94.49     13.95 o 
   6  11   5       36.26       44.27     13.60 o 
   7  11   5      574.47      594.52     27.81 o 
   8  11   5      101.35      102.44     14.15 o 
   9  11   5      788.69      779.16     26.90 o 
  10  11   5      480.91      474.88     32.96 o 
  11  11   5      115.85      105.26     26.06 o 
  12  11   5       35.23       29.22     22.86 o 
  -9  12   5      123.47      139.45     32.67 o 
  -8  12   5       62.16       25.29     36.08 o 
  -7  12   5      337.72      343.11     39.24 o 
  -6  12   5      551.32      615.51     32.35 o 
  -5  12   5        2.74      -12.66     12.66 o 
  -4  12   5      125.93      111.75     37.40 o 
  -3  12   5      170.17      143.02     38.38 o 
  -2  12   5      435.44      442.25     49.33 o 
  -1  12   5        1.00       -0.74     15.51 o 
   0  12   5     1494.82     1494.74     69.44 o 
   1  12   5      205.70      256.55     23.97 o 
   2  12   5        4.83       -6.34      9.50 o 
   3  12   5      249.49      251.00     14.90 o 
   4  12   5      226.09      230.02     19.00 o 
   5  12   5       12.74       13.69     12.15 o 
   6  12   5       47.69       43.15     14.16 o 
   7  12   5      413.08      417.31     26.08 o 
   8  12   5      578.81      541.33     39.01 o 
   9  12   5       17.89       10.04     21.94 o 
  10  12   5      202.04      265.46     20.98 o 
  11  12   5      440.73      456.86     30.03 o 
  12  12   5      133.35      173.09     28.97 o 
  -8  13   5       85.22      114.48     30.49 o 
  -7  13   5        1.37       10.86     19.66 o 
  -6  13   5       67.61       80.67     39.51 o 
  -5  13   5      325.90      339.51     46.75 o 
  -4  13   5        3.61       -6.78     34.29 o 
  -3  13   5      137.24      120.10     39.03 o 
  -2  13   5      450.72      505.27     57.31 o 
  -1  13   5       18.41       42.45     21.38 o 
   0  13   5       20.35       38.15     17.67 o 
   1  13   5      263.65      313.66     26.13 o 
   2  13   5      360.59      374.99     51.93 o 
   3  13   5        0.56       -3.45     10.02 o 
   4  13   5      265.54      228.92     16.74 o 
   5  13   5       50.37       60.89     14.46 o 
   6  13   5      126.81      108.93     23.21 o 
   7  13   5       30.66       33.95     21.38 o 
   8  13   5      261.15      294.59     33.33 o 
   9  13   5      366.46      411.65     75.55 o 
  10  13   5       20.42       -7.76     25.29 o 
  11  13   5      134.37      192.82     48.63 o 
  -7  14   5      127.14      144.09     27.57 o 
  -6  14   5        5.16       20.93     33.44 o 
  -5  14   5      199.53      237.00     53.46 o 
  -4  14   5       64.79       75.46     43.11 o 
  -3  14   5       13.67       23.81     35.78 o 
  -2  14   5      248.67      216.16     45.90 o 
  -1  14   5       47.70       38.38     33.18 o 
   0  14   5       54.07       75.21     20.48 o 
   1  14   5       96.40       68.24     20.90 o 
   2  14   5      445.34      428.50     21.64 o 
   3  14   5      274.87      300.26     16.42 o 
   4  14   5       65.87       62.33     13.60 o 
   5  14   5       84.17       58.49     21.23 o 
   6  14   5       18.78       27.23     22.06 o 
   7  14   5      132.92       67.47     25.28 o 
   8  14   5       30.21        3.28     43.88 o 
   9  14   5      239.36      191.05     43.20 o 
  10  14   5      216.22      138.06     45.76 o 
  -5  15   5      110.29       53.41     47.15 o 
  -4  15   5      184.72      195.83     51.84 o 
  -3  15   5       22.39       63.21     40.05 o 
  -2  15   5       63.10      128.45     45.15 o 
  -1  15   5      259.80      220.06     48.77 o 
   0  15   5      138.75      158.79     30.95 o 
   1  15   5        3.18       -3.80     18.57 o 
   2  15   5      258.37      284.96     19.49 o 
   3  15   5      351.73      333.28     31.18 o 
   4  15   5        4.67       16.43     16.47 o 
   5  15   5      203.11      232.52     24.98 o 
   6  15   5       54.60       89.32     22.04 o 
   7  15   5      288.68      272.82     55.32 o 
   8  15   5       45.11       34.90     33.51 o 
   9  15   5      103.12      114.07     42.09 o 
   1  16   5       15.10       49.41     30.00 o 
   2  16   5       32.39       13.39     22.83 o 
   3  16   5      236.17      253.05     62.42 o 
   4  16   5       30.98       44.28     18.93 o 
   5  16   5       89.83      172.32     48.76 o 
   6  16   5       21.62       12.99     30.30 o 
   7  16   5       72.39       20.19     32.35 o 
   8  16   5      216.88      260.06     46.41 o 
   2  17   5       72.05       65.28     35.08 o 
   3  17   5       17.52       19.07     23.25 o 
   4  17   5       73.32      123.35     30.44 o 
   5  17   5       48.65       40.19     31.70 o 
  -6 -14   6      143.08      218.81     51.93 o 
  -5 -14   6      128.95       66.18     40.42 o 
  -4 -14   6        8.66       13.64     35.64 o 
  -3 -14   6       96.37      149.93     34.10 o 
  -2 -14   6       39.11       46.50     29.62 o 
  -1 -14   6        7.43       11.88     27.22 o 
   0 -14   6       24.89       26.12     27.33 o 
   1 -14   6      131.04       88.62     35.08 o 
   2 -14   6       22.66       50.04     29.15 o 
   3 -14   6       13.99       41.50     42.83 o 
  -8 -13   6      100.32      105.44     46.82 o 
  -7 -13   6       20.39      -12.48     37.68 o 
  -6 -13   6       97.57       55.22     39.58 o 
  -5 -13   6       38.48       49.73     23.60 o 
  -4 -13   6       78.26       13.32     22.48 o 
  -3 -13   6       24.52       26.97     20.95 o 
  -2 -13   6       24.65       28.39     23.43 o 
  -1 -13   6       46.62       25.68     23.21 o 
   0 -13   6        0.54        6.06     20.16 o 
   1 -13   6       16.39       51.26     21.71 o 
   2 -13   6      106.47      119.22     26.10 o 
   3 -13   6        3.50       -0.28     24.21 o 
   4 -13   6      149.32      143.19     27.32 o 
   5 -13   6       98.53      117.52     33.21 o 
  -9 -12   6      213.51      240.34     54.34 o 
  -8 -12   6       97.78      133.25     29.35 o 
  -7 -12   6       10.56       14.37     35.76 o 
  -6 -12   6       12.57        6.15     21.03 o 
  -5 -12   6       33.71       55.15     27.80 o 
  -4 -12   6       55.74       64.68     27.10 o 
  -3 -12   6       52.35       37.11     18.65 o 
  -2 -12   6       95.60      101.63     20.46 o 
  -1 -12   6       68.70      104.37     23.17 o 
   0 -12   6       51.69       62.71     20.38 o 
   1 -12   6        4.22       18.71     19.21 o 
   2 -12   6      438.61      473.45     35.03 o 
   3 -12   6       15.13       14.03     19.97 o 
   4 -12   6       41.25       31.69     22.02 o 
   5 -12   6       73.80       90.23     24.75 o 
   6 -12   6       65.74       38.40     36.34 o 
 -10 -11   6      100.91      136.36     25.47 o 
  -9 -11   6      115.22       98.02     19.17 o 
  -8 -11   6       93.47      110.53     17.45 o 
  -7 -11   6       53.18       47.35     28.43 o 
  -6 -11   6      111.51      102.97     23.80 o 
  -5 -11   6       75.08       83.34     37.23 o 
  -4 -11   6      375.58      351.55     29.29 o 
  -3 -11   6      149.06      181.82     26.52 o 
  -2 -11   6       12.48        4.67     12.24 o 
  -1 -11   6       13.10       -8.49     12.32 o 
   0 -11   6      261.55      276.41     19.55 o 
   1 -11   6       41.86       36.36     13.92 o 
   2 -11   6       28.50       52.53     18.82 o 
   3 -11   6      186.49      239.10     25.38 o 
   4 -11   6      202.22      221.11     26.24 o 
   5 -11   6        0.74       37.85     21.49 o 
   6 -11   6      485.11      427.28     42.44 o 
   7 -11   6      166.84      240.83     35.79 o 
   8 -11   6       17.02      -15.89     30.62 o 
 -11 -10   6      110.89      134.39     38.47 o 
 -10 -10   6      392.11      445.88     37.63 o 
  -9 -10   6       15.09       13.72     17.19 o 
  -8 -10   6       25.31       -2.50     15.25 o 
  -7 -10   6      181.53      186.54     21.45 o 
  -6 -10   6      330.40      349.52     25.08 o 
  -5 -10   6      141.66      120.46     17.19 o 
  -4 -10   6       69.77      103.74     15.96 o 
  -3 -10   6      189.79      225.57     20.37 o 
  -2 -10   6      140.53      132.16     14.60 o 
  -1 -10   6      120.98      111.24     14.69 o 
   0 -10   6       87.24       90.72     14.29 o 
   1 -10   6      922.42      931.04     29.98 o 
   2 -10   6      308.69      314.21     26.11 o 
   3 -10   6      324.43      349.96     34.07 o 
   4 -10   6     1264.81     1213.75     44.77 o 
   5 -10   6      108.20      119.22     22.70 o 
   6 -10   6        7.24       10.43     23.58 o 
   7 -10   6      118.32      116.15     29.39 o 
   8 -10   6       48.62       54.74     37.24 o 
   9 -10   6       11.44       -9.75     30.64 o 
 -12  -9   6      293.31      276.26     48.96 o 
 -11  -9   6       40.57       13.04     34.02 o 
 -10  -9   6      197.56      242.71     31.93 o 
  -9  -9   6       67.28       84.84     16.17 o 
  -8  -9   6       28.52        7.45     15.80 o 
  -7  -9   6      388.27      353.18     24.41 o 
  -6  -9   6      231.05      246.55     16.18 o 
  -5  -9   6      114.05      141.21     21.83 o 
  -4  -9   6       83.31       74.21     11.82 o 
  -3  -9   6     1138.78     1045.43     44.70 o 
  -2  -9   6      594.61      563.53     21.65 o 
  -1  -9   6      430.19      470.76     21.32 o 
   0  -9   6      202.85      222.16     16.18 o 
   1  -9   6      489.90      455.52     20.84 o 
   2  -9   6      246.70      232.05     22.13 o 
   3  -9   6       10.75       15.35     16.06 o 
   4  -9   6      415.10      405.31     27.92 o 
   5  -9   6      184.62      205.32     24.21 o 
   6  -9   6       23.04       11.77     17.73 o 
   7  -9   6      168.03      130.55     28.95 o 
   8  -9   6      146.25      147.17     31.93 o 
   9  -9   6      125.08      153.18     34.90 o 
  10  -9   6       14.69      -18.20     29.10 o 
 -12  -8   6      196.67      273.66     48.45 o 
 -11  -8   6      115.52       68.91     36.66 o 
 -10  -8   6       66.89       34.53     31.14 o 
  -9  -8   6      240.79      214.69     18.57 o 
  -8  -8   6       61.01       62.59     13.70 o 
  -7  -8   6      394.99      384.68     19.40 o 
  -6  -8   6        8.08       -0.11     10.07 o 
  -5  -8   6      559.38      530.69     19.91 o 
  -4  -8   6      318.15      300.66     15.04 o 
  -3  -8   6      120.67      115.82     10.43 o 
  -2  -8   6      573.57      529.14     18.38 o 
  -1  -8   6      126.52      131.05     13.64 o 
   0  -8   6      189.10      176.12     15.80 o 
   1  -8   6      414.64      404.75     19.15 o 
   2  -8   6      548.08      567.37     28.34 o 
   3  -8   6      207.28      211.21     20.75 o 
   4  -8   6       35.16       31.96     16.12 o 
   5  -8   6      266.93      261.83     30.69 o 
   6  -8   6      571.50      610.82     40.64 o 
   7  -8   6      126.45      134.02     23.06 o 
   8  -8   6        8.14      -19.49     22.69 o 
   9  -8   6       99.53      129.51     32.81 o 
  10  -8   6       36.97       36.80     29.52 o 
 -13  -7   6       58.65       61.44     42.51 o 
 -12  -7   6       24.80       50.81     39.17 o 
 -11  -7   6      617.61      683.29     59.68 o 
 -10  -7   6      272.39      207.62     39.35 o 
  -9  -7   6       35.67       18.30     14.66 o 
  -8  -7   6      355.06      377.92     22.44 o 
  -7  -7   6       59.09       62.38     12.58 o 
  -6  -7   6      676.67      643.18     23.93 o 
  -5  -7   6      210.64      197.52     13.71 o 
  -4  -7   6      302.81      311.50     15.07 o 
  -3  -7   6      121.79      135.82     10.68 o 
  -2  -7   6      295.45      311.09     12.83 o 
  -1  -7   6      727.30      738.71     18.25 o 
   0  -7   6      566.92      576.65     14.22 o 
   1  -7   6       15.95        4.62      9.16 o 
   2  -7   6      111.55      118.23     17.03 o 
   3  -7   6      240.64      267.17     21.27 o 
   4  -7   6      750.08      746.72     46.26 o 
   5  -7   6        6.08        5.86     14.81 o 
   6  -7   6      187.63      156.84     20.67 o 
   7  -7   6      285.56      303.35     25.98 o 
   8  -7   6        1.31       -1.94     21.55 o 
   9  -7   6       70.34       59.91     28.55 o 
  10  -7   6      177.25      230.34     83.07 o 
  11  -7   6       33.44       24.50     35.50 o 
 -13  -6   6      828.51      820.23     73.51 o 
 -12  -6   6        2.85      -34.62     34.62 o 
 -11  -6   6      248.46      214.95     44.83 o 
 -10  -6   6      789.06      943.76     64.78 o 
  -9  -6   6      140.26      159.31     26.53 o 
  -8  -6   6       58.19       51.95     12.46 o 
  -7  -6   6     2819.62     2718.64     45.56 o 
  -6  -6   6       17.78       22.58      9.96 o 
  -5  -6   6        2.64       -3.00      8.45 o 
  -4  -6   6      250.51      245.86     17.94 o 
  -3  -6   6      396.53      402.02     14.60 o 
  -2  -6   6       57.05       66.27      8.90 o 
  -1  -6   6      738.77      638.14     20.03 o 
   0  -6   6      495.22      512.22     15.69 o 
   1  -6   6      126.22      110.78      8.96 o 
   2  -6   6       17.51        8.79     11.60 o 
   3  -6   6      758.68      767.39     32.21 o 
   4  -6   6     1187.19     1184.45     26.40 o 
   5  -6   6       97.56      114.45     12.73 o 
   6  -6   6        7.39        2.95     12.35 o 
   7  -6   6      698.09      755.59     33.73 o 
   8  -6   6       87.08      105.44     25.29 o 
   9  -6   6       15.69        9.29     23.85 o 
  10  -6   6      395.76      369.85     38.98 o 
  11  -6   6       92.95      137.61     33.37 o 
  12  -6   6      221.34      184.15     48.73 o 
 -13  -5   6      305.45      358.02     57.82 o 
 -12  -5   6      315.37      376.73     55.04 o 
 -11  -5   6        4.87        6.50     29.14 o 
 -10  -5   6      600.15      666.81     57.64 o 
  -9  -5   6      809.78      799.26     56.66 o 
  -8  -5   6      114.60      125.50     13.96 o 
  -7  -5   6      682.14      622.15     22.84 o 
  -6  -5   6      947.99      875.08     23.68 o 
  -5  -5   6     2073.41     2158.71     45.76 o 
  -4  -5   6        5.83       -3.35      7.49 o 
  -3  -5   6      822.22      745.67     26.62 o 
  -2  -5   6      319.32      287.41     12.81 o 
  -1  -5   6       14.38       29.37      7.18 o 
   0  -5   6      605.00      605.20     16.67 o 
   1  -5   6      947.22      956.10     24.09 o 
   2  -5   6      333.83      341.87     15.09 o 
   3  -5   6     1039.64     1076.15     28.52 o 
   4  -5   6      529.21      559.24     19.64 o 
   5  -5   6     1161.16     1137.46     27.97 o 
   6  -5   6       51.93       67.37     11.57 o 
   7  -5   6      519.68      541.11     21.90 o 
   8  -5   6     1624.51     1636.73     37.21 o 
   9  -5   6       52.03       71.51     16.42 o 
  10  -5   6       27.64       34.96     16.19 o 
  11  -5   6      355.35      368.34     40.28 o 
  12  -5   6      381.00      385.13     24.02 o 
 -14  -4   6       35.59       34.28     35.91 o 
 -13  -4   6       24.67        0.43     24.54 o 
 -12  -4   6      425.19      364.55     39.82 o 
 -11  -4   6      211.19      315.84     48.59 o 
 -10  -4   6        8.10        4.13     27.98 o 
  -9  -4   6      400.22      425.08     44.97 o 
  -8  -4   6     1602.04     1554.46     53.47 o 
  -7  -4   6        4.28       31.03      9.29 o 
  -6  -4   6     1952.34     1947.95     32.14 o 
  -5  -4   6      789.56      803.24     20.46 o 
  -4  -4   6      163.40      150.09     10.23 o 
  -3  -4   6       39.36       48.50      7.90 o 
  -2  -4   6       37.80       27.15      7.22 o 
  -1  -4   6      551.43      498.18     16.37 o 
   0  -4   6       64.24       74.48      8.05 o 
   1  -4   6      552.68      586.84     18.68 o 
   2  -4   6     1200.68     1221.35     27.10 o 
   3  -4   6        8.33        3.43     11.64 o 
   4  -4   6      309.50      320.66     15.72 o 
   5  -4   6     1450.61     1507.54     45.17 o 
   6  -4   6     1049.71     1010.86     27.72 o 
   7  -4   6        9.39       11.60     13.95 o 
   8  -4   6      118.09      106.08     15.06 o 
   9  -4   6      371.68      414.78     36.71 o 
  10  -4   6       18.20       32.89     17.78 o 
  11  -4   6      181.94      174.88     23.86 o 
  12  -4   6       68.61       88.71     22.27 o 
  13  -4   6       16.44        1.59     20.95 o 
 -14  -3   6      163.67      155.66     40.78 o 
 -13  -3   6       62.31      122.18     46.85 o 
 -12  -3   6       76.18       93.45     44.36 o 
 -11  -3   6      557.22      549.42     40.88 o 
 -10  -3   6      410.08      423.33     27.83 o 
  -9  -3   6       34.79       55.13     16.13 o 
  -8  -3   6     1678.91     1760.92     45.40 o 
  -7  -3   6      198.38      235.52     11.32 o 
  -6  -3   6      358.16      373.79     12.96 o 
  -5  -3   6      812.96      859.62     18.77 o 
  -4  -3   6      111.96      147.19      8.66 o 
  -3  -3   6      632.48      647.84     14.38 o 
  -2  -3   6       13.90       13.63      6.63 o 
  -1  -3   6     1247.44     1210.56     22.17 o 
   0  -3   6     2237.23     2345.35     34.11 o 
   1  -3   6      271.02      294.34     11.56 o 
   2  -3   6     1425.34     1459.29     29.66 o 
   3  -3   6       64.11       69.61      9.64 o 
   4  -3   6        3.01       10.30      8.39 o 
   5  -3   6       33.86       37.77      9.83 o 
   6  -3   6       25.86       22.71      9.98 o 
   7  -3   6      259.15      241.92     19.06 o 
   8  -3   6      181.20      166.49     15.55 o 
   9  -3   6       63.72       79.57     26.27 o 
  10  -3   6      149.72      142.34     20.50 o 
  11  -3   6       94.24       76.34     23.86 o 
  12  -3   6        4.36       23.17     20.43 o 
  13  -3   6       95.74       91.73     25.15 o 
 -14  -2   6      218.30      294.74     46.61 o 
 -13  -2   6      252.04      273.28     36.60 o 
 -12  -2   6        3.15       39.56     21.50 o 
 -11  -2   6      223.40      238.84     27.17 o 
 -10  -2   6      652.84      692.56     48.56 o 
  -9  -2   6       18.05        2.87     24.34 o 
  -8  -2   6      352.12      343.66     21.98 o 
  -7  -2   6      598.36      580.21     25.13 o 
  -6  -2   6      159.97      145.21      8.75 o 
  -5  -2   6      155.71      184.19      9.14 o 
  -4  -2   6       45.58       65.11      7.07 o 
  -3  -2   6     1322.73     1304.58     19.23 o 
  -2  -2   6      475.14      508.29     12.45 o 
  -1  -2   6      857.16      798.58     18.50 o 
   0  -2   6     3520.44     3474.55     41.03 o 
   1  -2   6      872.72      870.89     20.84 o 
   2  -2   6      299.67      330.65     12.00 o 
   3  -2   6     5307.40     5224.02     70.34 o 
   4  -2   6       29.89       25.45     13.50 o 
   5  -2   6      188.68      194.98     13.53 o 
   6  -2   6       18.83       23.81      8.51 o 
   7  -2   6      697.08      712.53     21.02 o 
   8  -2   6      364.03      352.58     19.28 o 
   9  -2   6      145.12      135.27     16.02 o 
  10  -2   6      411.18      394.88     32.29 o 
  11  -2   6      377.32      317.90     26.59 o 
  12  -2   6       17.90      -10.91     19.02 o 
  13  -2   6      123.35      102.45     39.49 o 
 -14  -1   6       56.64       51.60     25.84 o 
 -13  -1   6      155.49      178.00     29.23 o 
 -12  -1   6       40.96       63.80     22.85 o 
 -11  -1   6      125.71       55.70     20.77 o 
 -10  -1   6       22.85       61.30     22.24 o 
  -9  -1   6       21.04       18.93     17.55 o 
  -8  -1   6        0.41       -6.86     12.55 o 
  -7  -1   6      385.30      389.17     19.26 o 
  -6  -1   6     2823.76     2872.21     32.73 o 
  -5  -1   6        8.61       10.75      5.61 o 
  -4  -1   6       19.62       26.05      5.58 o 
  -3  -1   6     4160.17     4137.92     42.35 o 
  -2  -1   6       29.68       33.77      5.42 o 
  -1  -1   6     1280.16     1417.95     21.57 o 
   0  -1   6    15531.14    15626.37    143.96 o 
   1  -1   6     5374.99     5646.93     61.80 o 
   2  -1   6     4620.32     4730.49     51.79 o 
   3  -1   6     7451.67     7673.29     99.97 o 
   4  -1   6      174.05      165.77     11.05 o 
   5  -1   6      741.38      690.15     17.09 o 
   6  -1   6       40.32       39.55      8.80 o 
   7  -1   6      338.42      382.95     16.20 o 
   8  -1   6      883.74      873.27     34.23 o 
   9  -1   6       13.36       17.53     12.23 o 
  10  -1   6      224.40      275.27     20.23 o 
  11  -1   6      686.61      718.71     34.92 o 
  12  -1   6      374.48      349.34     46.04 o 
  13  -1   6       19.45       17.95     36.92 o 
  14  -1   6      118.69       91.40     41.44 o 
 -14   0   6        4.98        5.74     30.34 o 
 -13   0   6       68.32       55.55     24.68 o 
 -12   0   6       19.83       36.45     26.35 o 
 -11   0   6       36.26       56.39     19.92 o 
 -10   0   6      158.25       78.15     19.75 o 
  -9   0   6      776.81      716.58     31.79 o 
  -8   0   6      609.56      620.66     27.86 o 
  -7   0   6       21.19       22.28      9.68 o 
  -6   0   6     3546.93     3659.41     55.14 o 
  -5   0   6     2090.06     2156.86     28.08 o 
  -4   0   6     2939.32     3221.07     37.40 o 
  -3   0   6      387.61      357.22     12.08 o 
  -2   0   6     1166.38     1141.80     18.57 o 
  -1   0   6      258.36      247.74      8.86 o 
   0   0   6      221.49      218.06     12.05 o 
   1   0   6     7922.56     7819.48     70.89 o 
   2   0   6      457.24      420.70     10.94 o 
   3   0   6      408.36      471.78     11.97 o 
   4   0   6     1296.68     1330.80     22.22 o 
   5   0   6     1637.80     1753.03     25.29 o 
   6   0   6      574.05      557.09     16.30 o 
   7   0   6        3.67        6.32      7.79 o 
   8   0   6      577.01      605.54     29.02 o 
   9   0   6      504.79      550.95     23.51 o 
  10   0   6      101.32      113.99     16.53 o 
  11   0   6       67.90       81.51     25.05 o 
  12   0   6      322.62      237.74     33.27 o 
  13   0   6       12.28       29.59     30.23 o 
  14   0   6       26.15       68.41     43.97 o 
 -14   1   6      178.16      294.04     73.69 o 
 -13   1   6        1.81      -18.37     20.72 o 
 -12   1   6      127.37      140.50     25.50 o 
 -11   1   6      587.69      597.97     28.24 o 
 -10   1   6       68.87       37.57     14.67 o 
  -9   1   6      136.82      124.10     16.02 o 
  -8   1   6      842.18      885.27     27.73 o 
  -7   1   6      153.07      158.07     13.88 o 
  -6   1   6      392.49      451.98     22.77 o 
  -5   1   6      975.83      893.42     22.82 o 
  -4   1   6      184.84      160.67      8.96 o 
  -3   1   6       38.85       40.79      6.21 o 
  -2   1   6     5515.41     5617.15     62.80 o 
  -1   1   6      232.75      213.64     10.88 o 
   0   1   6      238.45      236.87      8.50 o 
   1   1   6      988.07     1098.96     16.64 o 
   2   1   6    15309.19    15648.65    132.05 o 
   3   1   6     6010.25     5945.02     53.50 o 
   4   1   6     3046.83     3201.47     33.89 o 
   5   1   6      761.79      725.19     14.61 o 
   6   1   6     1397.92     1352.98     21.62 o 
   7   1   6     1116.48     1110.39     23.09 o 
   8   1   6       28.88       20.28      8.71 o 
   9   1   6      645.26      656.81     25.45 o 
  10   1   6      528.79      563.58     29.86 o 
  11   1   6       41.09       20.68     44.94 o 
  12   1   6      134.01      136.92     30.33 o 
  13   1   6      415.07      396.85     40.91 o 
  14   1   6        7.33       -5.12     28.62 o 
 -14   2   6      190.62      205.68     36.47 o 
 -13   2   6       66.19       91.26     24.50 o 
 -12   2   6      183.93      183.74     21.82 o 
 -11   2   6      310.43      335.45     20.39 o 
 -10   2   6      248.77      248.81     17.49 o 
  -9   2   6        9.18       11.16     10.69 o 
  -8   2   6      130.66      121.39     15.08 o 
  -7   2   6     1380.99     1300.33     31.01 o 
  -6   2   6      463.51      494.64     18.74 o 
  -5   2   6     1112.41     1153.90     26.05 o 
  -4   2   6     2188.77     2108.33     30.21 o 
  -3   2   6      351.34      288.15     11.55 o 
  -2   2   6      364.48      386.22     13.08 o 
  -1   2   6     6534.31     6675.24     73.07 o 
   0   2   6     6383.84     6646.32     73.04 o 
   1   2   6     3211.88     3530.25     43.65 o 
   2   2   6     2922.46     2949.67     32.43 o 
   3   2   6     2340.81     2528.96     27.64 o 
   4   2   6     2449.19     2414.54     27.67 o 
   5   2   6        0.38       -3.73      4.83 o 
   6   2   6      130.79      129.28      8.36 o 
   7   2   6     2237.77     2273.90     31.65 o 
   8   2   6      344.09      368.08     17.18 o 
   9   2   6       76.85      109.29     24.23 o 
  10   2   6      901.30      961.69     32.59 o 
  11   2   6      607.19      600.48     32.43 o 
  12   2   6       81.79       94.61     28.43 o 
  13   2   6       67.46       78.75     49.52 o 
  14   2   6        8.84      -28.40     28.40 o 
 -14   3   6       27.41       91.14     54.11 o 
 -13   3   6      269.73      287.81     22.72 o 
 -12   3   6        3.94        7.29     14.64 o 
 -11   3   6      155.15      165.76     17.05 o 
 -10   3   6      371.72      394.14     19.72 o 
  -9   3   6      288.19      290.34     17.20 o 
  -8   3   6       80.55       69.97     11.10 o 
  -7   3   6     1317.75     1319.57     27.80 o 
  -6   3   6     1301.66     1347.70     25.94 o 
  -5   3   6      271.79      267.34     18.96 o 
  -4   3   6     1063.93     1006.99     15.92 o 
  -3   3   6     1289.46     1238.83     16.45 o 
  -2   3   6      423.21      371.34     10.15 o 
  -1   3   6      323.97      397.29     11.69 o 
   0   3   6     2459.03     2397.80     32.59 o 
   1   3   6     8387.53     8513.73     90.76 o 
   2   3   6     2320.43     2516.46     36.39 o 
   3   3   6      235.10      240.64      8.82 o 
   4   3   6     1765.41     1793.67     24.37 o 
   5   3   6      191.45      188.25      8.50 o 
   6   3   6      501.62      536.78     14.09 o 
   7   3   6     1238.21     1204.11     22.40 o 
   8   3   6      418.78      422.75     17.92 o 
   9   3   6        5.78       10.82     10.52 o 
  10   3   6      195.48      189.61     19.24 o 
  11   3   6       92.07       97.28     17.76 o 
  12   3   6      499.50      481.01     40.06 o 
  13   3   6        5.30      -26.39     45.83 o 
  14   3   6       58.19      111.88     35.41 o 
 -13   4   6       77.73      107.96     20.46 o 
 -12   4   6       96.37      100.48     17.00 o 
 -11   4   6       33.05       33.91     13.95 o 
 -10   4   6      507.26      462.26     20.66 o 
  -9   4   6      975.01      984.81     29.93 o 
  -8   4   6      377.22      356.99     16.33 o 
  -7   4   6      982.32      977.96     23.33 o 
  -6   4   6     1161.00     1133.51     23.48 o 
  -5   4   6      964.24      974.76     18.17 o 
  -4   4   6       75.57       74.66      6.27 o 
  -3   4   6     1720.69     1787.07     24.07 o 
  -2   4   6     3508.93     3508.65     35.77 o 
  -1   4   6       37.59       26.57      6.09 o 
   0   4   6      371.83      452.94     15.67 o 
   1   4   6     4679.81     4643.97     54.63 o 
   2   4   6     4741.86     4819.53     63.15 o 
   3   4   6      167.02      154.89      7.76 o 
   4   4   6     2509.23     2548.21     30.66 o 
   5   4   6     1629.17     1547.53     23.33 o 
   6   4   6        9.68        7.76      6.19 o 
   7   4   6      587.26      593.32     20.44 o 
   8   4   6      212.08      237.41     12.62 o 
   9   4   6       36.35       29.16     11.51 o 
  10   4   6        0.33       22.88     13.99 o 
  11   4   6       38.50       59.72     17.08 o 
  12   4   6      492.50      465.47     32.99 o 
  13   4   6        2.10       23.37     20.50 o 
  14   4   6      209.40      216.02     37.63 o 
 -13   5   6       20.83       23.55     15.96 o 
 -12   5   6      447.44      424.17     21.26 o 
 -11   5   6       33.57       28.94     14.71 o 
 -10   5   6      313.49      291.58     19.21 o 
  -9   5   6     1201.78     1160.10     30.57 o 
  -8   5   6      103.48       99.81     18.58 o 
  -7   5   6        4.11        9.50      9.43 o 
  -6   5   6      175.37      174.75     16.68 o 
  -5   5   6     1280.92     1309.24     23.11 o 
  -4   5   6     2937.95     3034.00     31.84 o 
  -3   5   6        2.26       -2.16      3.76 o 
  -2   5   6     2181.32     2150.62     23.72 o 
  -1   5   6     2465.63     2393.10     27.85 o 
   0   5   6     5131.00     5549.89     59.84 o 
   1   5   6      701.18      719.19     16.00 o 
   2   5   6     6917.62     6988.15     85.65 o 
   3   5   6     1173.90     1119.39     21.24 o 
   4   5   6       42.24       31.77      6.22 o 
   5   5   6     3768.45     3746.61     45.51 o 
   6   5   6       35.45       38.67      7.96 o 
   7   5   6        3.26        6.79      7.83 o 
   8   5   6      217.35      232.70     13.89 o 
   9   5   6       22.97       24.50     11.41 o 
  10   5   6      144.33      138.10     28.10 o 
  11   5   6      407.86      422.44     33.79 o 
  12   5   6      317.08      381.71     51.63 o 
  13   5   6      386.96      472.71     44.33 o 
  14   5   6        1.80       26.58     67.29 o 
 -13   6   6       28.48       31.31     22.92 o 
 -12   6   6      271.21      279.71     35.85 o 
 -11   6   6      180.33      167.86     24.77 o 
 -10   6   6       10.89       35.26     22.75 o 
  -9   6   6       65.27       47.49     17.03 o 
  -8   6   6       18.31       23.01     15.06 o 
  -7   6   6     2854.11     2779.25     58.66 o 
  -6   6   6      886.35      822.17     33.10 o 
  -5   6   6      100.76       97.20     16.32 o 
  -4   6   6     3155.91     3066.35     47.32 o 
  -3   6   6     1625.55     1797.96     26.18 o 
  -2   6   6        2.57        9.10      5.57 o 
  -1   6   6    12220.08    12626.48    131.20 o 
   0   6   6     1979.05     1839.53     31.46 o 
   1   6   6      558.15      550.56     12.74 o 
   2   6   6     1474.04     1567.12     36.56 o 
   3   6   6     1100.85     1101.21     20.95 o 
   4   6   6       68.09       75.23      7.39 o 
   5   6   6       71.54       63.86      8.06 o 
   6   6   6     1168.86     1185.00     28.88 o 
   7   6   6      892.58      854.19     23.22 o 
   8   6   6      213.08      253.62     14.25 o 
   9   6   6      340.13      322.97     16.35 o 
  10   6   6      130.01      147.81     17.69 o 
  11   6   6      216.71      215.68     30.51 o 
  12   6   6       47.05       47.40     21.16 o 
  13   6   6      342.12      304.89     54.02 o 
  14   6   6       19.62       35.73     43.39 o 
 -12   7   6       25.69       -1.84     26.39 o 
 -11   7   6      219.65      265.02     43.62 o 
 -10   7   6      489.93      408.62     29.65 o 
  -9   7   6      152.11      116.00     20.30 o 
  -8   7   6      317.36      287.03     22.83 o 
  -7   7   6      442.92      425.93     32.89 o 
  -6   7   6       24.77       31.41     15.45 o 
  -5   7   6       81.89      106.59     13.91 o 
  -4   7   6      793.23      733.86     50.74 o 
  -3   7   6     4774.42     5011.64     60.34 o 
  -2   7   6       61.21       52.13      6.54 o 
  -1   7   6      585.72      626.12     17.23 o 
   0   7   6     1844.09     1735.90     30.82 o 
   1   7   6     2038.54     2041.57     35.06 o 
   2   7   6      770.54      812.85     21.22 o 
   3   7   6      167.68      154.63      7.72 o 
   4   7   6     1338.73     1309.30     35.97 o 
   5   7   6      459.83      462.25     26.63 o 
   6   7   6     1299.03     1238.77     27.88 o 
   7   7   6      674.37      681.48     24.96 o 
   8   7   6      536.95      515.46     24.36 o 
   9   7   6       12.29       19.05     11.73 o 
  10   7   6       14.42        8.81     16.26 o 
  11   7   6      271.72      342.24     33.73 o 
  12   7   6        3.94      -17.48     23.00 o 
  13   7   6        8.31       17.82     37.36 o 
  14   7   6      213.21      145.67     48.87 o 
 -12   8   6      133.23      126.42     35.76 o 
 -11   8   6       11.93       27.40     26.18 o 
 -10   8   6      260.83      279.62     27.87 o 
  -9   8   6      250.65      222.88     24.35 o 
  -8   8   6      131.77      145.36     20.24 o 
  -7   8   6        7.29       16.86     17.90 o 
  -6   8   6      242.84      209.39     18.36 o 
  -5   8   6      580.61      573.55     35.36 o 
  -4   8   6      297.20      306.24     19.54 o 
  -3   8   6      572.14      635.47     34.19 o 
  -2   8   6     1005.55     1052.22     35.43 o 
  -1   8   6      217.44      222.31     13.56 o 
   0   8   6      399.49      396.68     14.53 o 
   1   8   6     1594.89     1605.55     30.61 o 
   2   8   6      648.21      626.49     19.61 o 
   3   8   6      147.00      127.13     10.81 o 
   4   8   6      567.67      549.32     15.05 o 
   5   8   6     2061.19     1987.86     32.67 o 
   6   8   6      176.83      170.73     12.27 o 
   7   8   6     1286.26     1262.26     28.48 o 
   8   8   6      755.90      780.21     36.32 o 
   9   8   6       90.15       99.55     18.82 o 
  10   8   6       33.87        5.40     15.91 o 
  11   8   6      253.12      271.10     32.76 o 
  12   8   6      313.53      351.48     36.67 o 
  13   8   6        3.89      -18.51     23.82 o 
  14   8   6       69.64      200.24     51.88 o 
 -11   9   6       73.25       39.96     33.41 o 
 -10   9   6       10.00        0.15     31.23 o 
  -9   9   6      229.42      258.96     28.78 o 
  -8   9   6      557.07      535.67     45.06 o 
  -7   9   6      278.27      249.44     24.91 o 
  -6   9   6      444.77      479.99     45.90 o 
  -5   9   6      376.31      405.50     23.75 o 
  -4   9   6       30.15       37.41     12.55 o 
  -3   9   6       61.77       60.75     12.23 o 
  -2   9   6     1572.06     1643.96     30.14 o 
  -1   9   6     1058.40     1071.92     27.48 o 
   0   9   6        2.43        2.47      6.88 o 
   1   9   6     1273.87     1265.03     26.96 o 
   2   9   6     1108.78     1137.30     43.07 o 
   3   9   6      781.06      727.26     24.88 o 
   4   9   6      388.68      395.38     16.87 o 
   5   9   6     1679.14     1598.28     28.99 o 
   6   9   6     1509.88     1522.53     29.27 o 
   7   9   6       63.41       69.20     11.49 o 
   8   9   6     1165.79     1166.22     31.78 o 
   9   9   6      127.10      127.19     16.35 o 
  10   9   6       29.52       31.12     14.77 o 
  11   9   6      149.36      164.02     32.23 o 
  12   9   6      210.19      188.53     32.33 o 
  13   9   6       61.17       23.76     27.82 o 
 -11  10   6      223.46      222.43     44.13 o 
 -10  10   6       42.79       52.49     33.46 o 
  -9  10   6       81.03       57.88     33.11 o 
  -8  10   6      681.27      693.52     38.54 o 
  -7  10   6       87.09       93.52     24.13 o 
  -6  10   6      431.99      430.09     33.85 o 
  -5  10   6      710.24      656.17     49.82 o 
  -4  10   6      349.00      336.56     19.81 o 
  -3  10   6      304.29      309.55     17.77 o 
  -2  10   6      150.07      131.93     21.53 o 
  -1  10   6      548.22      564.17     26.53 o 
   0  10   6      308.07      338.35     13.82 o 
   1  10   6      346.13      328.34     15.17 o 
   2  10   6       69.42       76.26     12.57 o 
   3  10   6      650.74      612.99     24.09 o 
   4  10   6        3.91        7.73      8.90 o 
   5  10   6      342.45      371.58     18.39 o 
   6  10   6     1844.22     1809.97     43.97 o 
   7  10   6       60.33       99.65     21.26 o 
   8  10   6      333.20      328.65     29.18 o 
   9  10   6      649.37      613.54     25.67 o 
  10  10   6       35.59       52.71     16.08 o 
  11  10   6        1.44       15.75     19.71 o 
  12  10   6      212.60      245.76     34.38 o 
  13  10   6      108.77      174.30     45.34 o 
 -10  11   6       91.19      104.88     36.20 o 
  -9  11   6        0.98       34.29     27.89 o 
  -8  11   6      413.70      432.13     33.58 o 
  -7  11   6      141.25      132.52     44.64 o 
  -6  11   6        9.17       21.99     16.48 o 
  -5  11   6        9.44       18.94     14.81 o 
  -4  11   6       77.36       64.82     13.42 o 
  -3  11   6      225.56      242.32     16.52 o 
  -2  11   6      162.51      140.70     37.36 o 
  -1  11   6       15.10       22.72     13.93 o 
   0  11   6      611.34      633.63     29.70 o 
   1  11   6      116.73       98.52     13.11 o 
   2  11   6      427.65      410.04     18.52 o 
   3  11   6     1501.45     1520.17     38.73 o 
   4  11   6      293.52      311.84     17.90 o 
   5  11   6        4.36        2.09     11.25 o 
   6  11   6      947.50      928.99     45.98 o 
   7  11   6     1225.85     1286.36     70.81 o 
   8  11   6      364.26      356.67     17.68 o 
   9  11   6      495.98      494.08     26.12 o 
  10  11   6      228.33      276.04     24.57 o 
  11  11   6      130.67       94.60     36.32 o 
  12  11   6        3.80       -1.99     31.02 o 
  -9  12   6      106.95       92.16     32.81 o 
  -8  12   6        0.39        5.66     21.74 o 
  -7  12   6       58.21       81.53     22.01 o 
  -6  12   6      378.97      399.43     70.82 o 
  -5  12   6      312.96      294.76     22.35 o 
  -4  12   6      238.44      224.44     18.82 o 
  -3  12   6      173.50      183.35     41.77 o 
  -2  12   6     1415.52     1288.33     79.59 o 
  -1  12   6      372.68      393.09     37.37 o 
   0  12   6      427.39      470.62     29.19 o 
   1  12   6     2475.20     2558.15     44.59 o 
   2  12   6       58.51       61.00     12.87 o 
   3  12   6       84.98       90.09     17.09 o 
   4  12   6      926.99      883.83     29.42 o 
   5  12   6      531.18      525.77     24.38 o 
   6  12   6        3.88      -12.60     12.60 o 
   7  12   6     1323.17     1329.00     41.71 o 
   8  12   6      289.28      380.25     34.78 o 
   9  12   6       38.19       47.14     25.57 o 
  10  12   6       92.28      104.33     17.36 o 
  11  12   6      193.88      211.56     27.36 o 
  12  12   6       45.11       54.46     25.70 o 
  -8  13   6      343.64      282.20     37.50 o 
  -7  13   6       14.16        3.61     20.76 o 
  -6  13   6      380.75      375.22     27.83 o 
  -5  13   6      466.94      492.25     28.53 o 
  -4  13   6        8.57       -2.15     15.01 o 
  -3  13   6      103.97      178.53     44.87 o 
  -2  13   6      939.77      959.54     73.79 o 
  -1  13   6      383.98      437.84     54.81 o 
   0  13   6       50.67       27.05     18.01 o 
   1  13   6      294.06      338.41     18.29 o 
   2  13   6      624.55      644.49     28.48 o 
   3  13   6      435.09      442.35     27.39 o 
   4  13   6      443.46      389.87     20.99 o 
   5  13   6      620.92      602.45     28.94 o 
   6  13   6      289.39      301.54     30.31 o 
   7  13   6        0.59        7.93     21.02 o 
   8  13   6      349.24      289.12     61.12 o 
   9  13   6      411.18      426.35     39.56 o 
  10  13   6        0.72       -6.08     34.16 o 
  11  13   6      188.07      327.26     56.85 o 
  -7  14   6        4.00       26.41     25.62 o 
  -6  14   6       51.80       12.14     20.03 o 
  -5  14   6      308.24      300.55     23.89 o 
  -4  14   6      170.54      228.88     52.39 o 
  -3  14   6        5.87        0.51     34.34 o 
  -2  14   6       87.87       86.97     42.18 o 
  -1  14   6      473.14      577.29     61.86 o 
   0  14   6      123.57      129.35     28.72 o 
   1  14   6       27.76       16.79     10.98 o 
   2  14   6      403.04      412.50     27.17 o 
   3  14   6      700.33      681.92     28.89 o 
   4  14   6       51.59       45.13     19.05 o 
   5  14   6      125.91      135.60     48.01 o 
   6  14   6      311.65      342.90     32.35 o 
   7  14   6      199.27      223.27     30.94 o 
   8  14   6       14.76       36.87     26.64 o 
   9  14   6      276.61      336.86     51.05 o 
  10  14   6      133.57      130.12     43.95 o 
  -5  15   6       46.35       47.66     47.75 o 
  -4  15   6      238.61      221.50     54.25 o 
  -3  15   6        8.34       11.88     42.93 o 
  -2  15   6        6.28       30.63     37.08 o 
  -1  15   6      129.96      109.75     46.22 o 
   0  15   6      265.17      296.77     51.05 o 
   1  15   6       43.23       86.57     22.83 o 
   2  15   6       84.40       59.77     18.42 o 
   3  15   6       69.27      104.13     28.43 o 
   4  15   6      134.67      150.44     30.19 o 
   5  15   6       16.39       27.63     22.38 o 
   6  15   6      170.52      128.92     27.55 o 
   7  15   6      141.44      130.96     37.77 o 
   8  15   6       44.41       60.65     35.36 o 
   9  15   6       59.51      -17.08     34.80 o 
  -3  16   6      231.63      207.02     57.27 o 
  -2  16   6      101.91      116.71     49.28 o 
  -1  16   6        4.42       19.63     41.39 o 
   1  16   6       58.37       68.17     40.93 o 
   2  16   6       31.30       37.91     16.60 o 
   3  16   6       20.76        7.78     17.45 o 
   4  16   6      237.51      265.80     25.36 o 
   5  16   6      211.66      182.78     25.99 o 
   6  16   6       34.27       81.86     34.34 o 
   7  16   6      150.27      213.14     41.81 o 
   2  17   6      273.83      299.43     24.74 o 
   3  17   6       60.13       79.59     26.17 o 
   4  17   6       50.20       68.36     29.10 o 
   5  17   6      469.21      520.63     47.75 o 
  -4 -14   7        1.81      -30.72     35.83 o 
  -3 -14   7      289.89      342.10     43.05 o 
  -2 -14   7      151.63      133.54     35.73 o 
  -1 -14   7        0.37      -39.45     39.45 o 
   0 -14   7      105.47       91.34     73.30 o 
   1 -14   7      109.16      104.08     45.92 o 
  -7 -13   7       41.73       -2.65     42.74 o 
  -6 -13   7       97.99       57.13     44.32 o 
  -5 -13   7       83.68      120.61     43.62 o 
  -4 -13   7       43.45       47.33     37.40 o 
  -3 -13   7       58.41       83.26     29.73 o 
  -2 -13   7      126.26      166.06     27.91 o 
  -1 -13   7       83.23       78.08     24.21 o 
   0 -13   7        0.36      -19.52     19.85 o 
   1 -13   7       51.90       43.44     25.42 o 
   2 -13   7       86.18      149.33     32.90 o 
   3 -13   7       63.30       93.33     33.11 o 
   4 -13   7       25.38       -9.12     28.31 o 
  -8 -12   7      269.37      306.24     57.31 o 
  -7 -12   7      195.81      212.62     31.19 o 
  -6 -12   7       14.67       28.56     23.75 o 
  -5 -12   7       84.94       79.07     39.62 o 
  -4 -12   7       86.30       71.73     31.24 o 
  -3 -12   7       20.93       -8.84     23.83 o 
  -2 -12   7       10.64       14.98     20.80 o 
  -1 -12   7       69.87      113.83     23.82 o 
   0 -12   7       41.49       10.29     20.93 o 
   1 -12   7        2.76       -9.62     19.50 o 
   2 -12   7      209.50      233.19     28.74 o 
   3 -12   7       94.43      155.47     26.93 o 
   4 -12   7       28.50        0.81     21.58 o 
   5 -12   7       74.78       79.56     26.67 o 
 -10 -11   7      212.79      253.05     59.03 o 
  -9 -11   7        0.62       16.79     17.86 o 
  -8 -11   7       83.43       83.13     17.61 o 
  -7 -11   7      613.86      675.30     40.43 o 
  -6 -11   7      141.83      149.74     26.51 o 
  -5 -11   7       15.69       35.81     21.83 o 
  -4 -11   7      133.12      147.87     25.75 o 
  -3 -11   7      565.13      479.36     32.93 o 
  -2 -11   7        6.96       11.00     18.37 o 
  -1 -11   7      259.56      265.50     31.81 o 
   0 -11   7      359.98      330.10     28.61 o 
   1 -11   7       77.14       64.63     20.66 o 
   2 -11   7        3.28        3.58     19.30 o 
   3 -11   7      647.18      602.45     40.05 o 
   4 -11   7      143.79      190.39     27.59 o 
   5 -11   7       40.33       26.83     23.30 o 
   6 -11   7      107.78      112.96     32.53 o 
   7 -11   7      120.20       71.38     33.07 o 
 -10 -10   7      102.03      119.00     53.11 o 
  -9 -10   7      256.46      326.53     35.59 o 
  -8 -10   7       30.80        1.27     16.14 o 
  -7 -10   7      705.66      702.83     29.51 o 
  -6 -10   7      778.79      838.77     29.01 o 
  -5 -10   7      266.82      237.85     15.32 o 
  -4 -10   7      156.29      133.90     17.81 o 
  -3 -10   7      707.24      644.44     27.56 o 
  -2 -10   7      139.58      115.89     16.84 o 
  -1 -10   7        4.16       -4.52     11.80 o 
   0 -10   7      335.09      343.48     25.21 o 
   1 -10   7      509.97      471.91     24.11 o 
   2 -10   7       59.00       52.62     21.46 o 
   3 -10   7      499.30      446.03     30.55 o 
   4 -10   7      591.62      525.48     33.57 o 
   5 -10   7      161.17      162.15     25.57 o 
   6 -10   7       21.81       -6.02     20.62 o 
   7 -10   7      169.71      159.12     34.31 o 
   8 -10   7      217.03      312.85     67.96 o 
 -11  -9   7        4.05      -22.60     34.48 o 
 -10  -9   7      161.75      128.82     37.77 o 
  -9  -9   7      371.54      384.25     26.44 o 
  -8  -9   7      320.17      301.65     20.55 o 
  -7  -9   7      121.55      122.29     15.94 o 
  -6  -9   7       99.85       88.43     14.41 o 
  -5  -9   7      582.95      555.09     21.43 o 
  -4  -9   7       32.11       35.56     10.56 o 
  -3  -9   7      324.10      263.89     23.79 o 
  -2  -9   7     1179.00     1095.94     32.83 o 
  -1  -9   7      212.54      188.18     17.22 o 
   0  -9   7      147.17      117.33     15.25 o 
   1  -9   7      667.32      646.98     25.83 o 
   2  -9   7      379.06      362.49     26.96 o 
   3  -9   7      187.64      187.21     24.82 o 
   4  -9   7       24.00        8.30     18.23 o 
   5  -9   7       49.23       40.92     19.97 o 
   6  -9   7       49.12       37.56     20.36 o 
   7  -9   7       35.74       55.19     26.62 o 
   8  -9   7       34.29        1.14     26.60 o 
   9  -9   7       29.62       36.18     58.59 o 
 -12  -8   7      406.52      440.44     57.08 o 
 -11  -8   7      129.75      151.10     42.55 o 
 -10  -8   7        1.53       -7.56     31.32 o 
  -9  -8   7       81.15       91.64     32.79 o 
  -8  -8   7      374.17      378.94     21.34 o 
  -7  -8   7        9.05       -3.70     12.08 o 
  -6  -8   7       47.85       53.18     12.80 o 
  -5  -8   7      238.38      237.30     16.05 o 
  -4  -8   7     1035.30      986.38     26.13 o 
  -3  -8   7      159.57      159.88     23.98 o 
  -2  -8   7      472.53      451.31     16.93 o 
  -1  -8   7      498.23      502.88     24.45 o 
   0  -8   7      242.03      275.52     17.95 o 
   1  -8   7      218.92      211.39     22.57 o 
   2  -8   7       15.89       20.87     15.59 o 
   3  -8   7      131.67      133.99     27.56 o 
   4  -8   7        6.55       10.19     16.15 o 
   5  -8   7      377.88      385.05     28.56 o 
   6  -8   7      143.77      129.64     22.58 o 
   7  -8   7       47.40       43.90     20.98 o 
   8  -8   7        9.09        5.75     44.57 o 
   9  -8   7       53.50       46.54     55.55 o 
  10  -8   7       33.85       64.57     33.95 o 
 -12  -7   7      235.67      259.09     50.72 o 
 -11  -7   7      494.35      509.40     57.59 o 
 -10  -7   7      155.81      164.00     41.81 o 
  -9  -7   7       25.93       14.69     22.23 o 
  -8  -7   7      359.78      372.50     27.71 o 
  -7  -7   7      502.00      508.49     21.75 o 
  -6  -7   7      922.33      934.97     30.78 o 
  -5  -7   7      179.03      181.18     14.57 o 
  -4  -7   7     1043.95     1052.39     28.29 o 
  -3  -7   7     1005.78     1013.02     24.67 o 
  -2  -7   7      433.00      386.04     17.56 o 
  -1  -7   7      640.16      622.76     18.87 o 
   0  -7   7      802.49      820.58     20.41 o 
   1  -7   7      121.86      133.75     14.83 o 
   2  -7   7      171.63      175.74     19.93 o 
   3  -7   7     1174.26     1219.15     44.01 o 
   4  -7   7     1006.95     1076.42     39.48 o 
   5  -7   7       24.18        0.69     16.04 o 
   6  -7   7      125.15      150.33     22.10 o 
   7  -7   7      239.04      213.46     25.47 o 
   8  -7   7        2.85      -14.73     29.17 o 
   9  -7   7      161.01      156.03     49.56 o 
  10  -7   7      183.79      190.16     36.55 o 
  11  -7   7       50.51       98.38     42.83 o 
 -13  -6   7      758.13      826.68     74.06 o 
 -12  -6   7        3.23        0.46     36.80 o 
 -11  -6   7      103.45       78.57     39.07 o 
 -10  -6   7      991.15     1032.59     70.54 o 
  -9  -6   7      302.10      348.14     43.85 o 
  -8  -6   7      503.76      524.28     22.34 o 
  -7  -6   7     2046.82     2017.29     46.80 o 
  -6  -6   7      406.81      432.55     19.22 o 
  -5  -6   7      214.76      240.68     15.31 o 
  -4  -6   7      912.11      854.82     25.05 o 
  -3  -6   7      916.39      878.08     25.58 o 
  -2  -6   7       42.39       61.46      9.56 o 
  -1  -6   7     1120.73     1102.75     29.58 o 
   0  -6   7      475.50      453.08     21.60 o 
   1  -6   7      170.02      171.40     13.31 o 
   2  -6   7      289.31      327.82     16.21 o 
   3  -6   7       32.54       33.04     10.08 o 
   4  -6   7      569.85      586.11     21.93 o 
   5  -6   7      176.39      182.23     19.36 o 
   6  -6   7      147.95      141.52     13.59 o 
   7  -6   7     1157.72     1187.51     29.87 o 
   8  -6   7      222.10      225.72     16.21 o 
   9  -6   7       10.56        3.17     25.26 o 
  10  -6   7      212.08      170.29     53.81 o 
  11  -6   7      146.33      168.81     54.20 o 
 -13  -5   7      389.24      463.78     64.97 o 
 -12  -5   7      326.64      409.81     56.75 o 
 -11  -5   7       15.43       36.43     36.01 o 
 -10  -5   7      203.13      202.75     41.21 o 
  -9  -5   7     1580.34     1638.84     80.47 o 
  -8  -5   7       76.24       49.78     37.03 o 
  -7  -5   7     1096.23     1139.42     50.30 o 
  -6  -5   7       67.60       74.34     12.21 o 
  -5  -5   7      468.75      475.44     19.89 o 
  -4  -5   7       94.25      112.25     12.63 o 
  -3  -5   7      394.76      381.01     18.39 o 
  -2  -5   7      145.92      144.17     11.35 o 
  -1  -5   7      546.73      540.25     17.57 o 
   0  -5   7       67.10       94.38     11.80 o 
   1  -5   7       76.34      102.17     13.24 o 
   2  -5   7       41.11       43.61     10.38 o 
   3  -5   7       10.71       18.58     10.36 o 
   4  -5   7     1028.27     1020.97     27.87 o 
   5  -5   7     2162.69     2167.18     42.25 o 
   6  -5   7        2.70       -3.62     11.71 o 
   7  -5   7      450.85      457.02     31.35 o 
   8  -5   7      530.16      503.53     23.36 o 
   9  -5   7      162.12      162.02     23.72 o 
  10  -5   7        2.70       -3.88     21.06 o 
  11  -5   7      147.50      151.53     35.54 o 
  12  -5   7       80.10      120.39     21.61 o 
 -13  -4   7       30.91       -3.73     31.69 o 
 -12  -4   7      945.01      992.17     77.22 o 
 -11  -4   7      629.46      483.18     55.83 o 
 -10  -4   7        1.80        0.32     27.38 o 
  -9  -4   7      366.23      389.58     44.69 o 
  -8  -4   7      523.83      553.53     47.71 o 
  -7  -4   7      463.10      457.37     21.04 o 
  -6  -4   7      103.13      125.32     13.55 o 
  -5  -4   7      174.27      180.97     14.37 o 
  -4  -4   7      469.98      457.28     18.43 o 
  -3  -4   7      129.00      129.03     11.84 o 
  -2  -4   7      748.33      689.28     19.18 o 
  -1  -4   7     1540.19     1474.29     27.96 o 
   0  -4   7        9.10        7.40     10.56 o 
   1  -4   7       63.94       52.44     10.19 o 
   2  -4   7      506.40      471.63     18.81 o 
   3  -4   7      118.37      126.90     12.92 o 
   4  -4   7      204.19      203.48     14.83 o 
   5  -4   7     1326.61     1331.93     43.24 o 
   6  -4   7     1317.33     1314.73     32.91 o 
   7  -4   7      337.41      318.72     19.20 o 
   8  -4   7      476.29      451.79     22.64 o 
   9  -4   7      263.04      278.16     20.28 o 
  10  -4   7      186.37      167.24     22.90 o 
  11  -4   7       31.15       32.18     19.63 o 
  12  -4   7        8.71       -7.62     20.46 o 
 -13  -3   7       48.02       26.10     32.71 o 
 -12  -3   7      418.22      457.33     61.21 o 
 -11  -3   7      878.06      932.32     50.02 o 
 -10  -3   7      818.65      834.51     45.59 o 
  -9  -3   7        3.35       -3.62     19.96 o 
  -8  -3   7      527.10      495.59     33.93 o 
  -7  -3   7      434.65      432.32     25.50 o 
  -6  -3   7        5.50        1.03      8.80 o 
  -5  -3   7       13.99       -0.96      8.03 o 
  -4  -3   7      898.74      929.97     22.44 o 
  -3  -3   7      875.42      875.70     21.20 o 
  -2  -3   7      377.95      396.18     13.74 o 
  -1  -3   7     1955.53     1979.16     33.55 o 
   0  -3   7      241.03      259.26     12.96 o 
   1  -3   7        2.83       -2.30      7.36 o 
   2  -3   7       96.57      106.28     11.28 o 
   3  -3   7     1305.44     1321.24     30.21 o 
   4  -3   7      215.46      233.47     15.12 o 
   5  -3   7      184.80      188.29     14.99 o 
   6  -3   7      813.67      806.19     25.83 o 
   7  -3   7      639.67      647.25     46.87 o 
   8  -3   7        0.07       -1.90     12.41 o 
   9  -3   7      655.64      652.39     27.58 o 
  10  -3   7      139.94      138.55     26.49 o 
  11  -3   7      128.78      136.43     28.24 o 
  12  -3   7        1.51        1.81     20.69 o 
  13  -3   7      115.10       83.58     30.91 o 
 -14  -2   7      255.32      315.42     78.89 o 
 -13  -2   7      183.97      145.21     37.59 o 
 -12  -2   7       30.56       20.43     29.13 o 
 -11  -2   7      276.39      214.03     47.24 o 
 -10  -2   7      424.88      406.93     27.80 o 
  -9  -2   7      533.45      538.18     30.12 o 
  -8  -2   7      192.02      169.97     18.89 o 
  -7  -2   7      388.64      411.29     20.20 o 
  -6  -2   7      246.93      282.64     12.92 o 
  -5  -2   7       57.09       72.08      8.46 o 
  -4  -2   7      235.59      247.98     10.13 o 
  -3  -2   7     1290.12     1312.61     20.45 o 
  -2  -2   7      162.04      185.48      9.96 o 
  -1  -2   7      434.71      399.19     14.60 o 
   0  -2   7      824.93      782.35     17.57 o 
   1  -2   7       33.97       30.93      6.81 o 
   2  -2   7     1514.51     1539.36     28.21 o 
   3  -2   7      107.24      170.26     11.73 o 
   4  -2   7      186.63      214.74     14.23 o 
   5  -2   7      185.10      199.28     14.79 o 
   6  -2   7      557.62      555.33     33.68 o 
   7  -2   7     1184.89     1126.32     35.12 o 
   8  -2   7      276.54      297.36     20.07 o 
   9  -2   7       10.65        7.50     13.11 o 
  10  -2   7      486.73      507.44     30.06 o 
  11  -2   7      395.89      404.57     29.40 o 
  12  -2   7       50.17       63.43     34.62 o 
  13  -2   7       21.09       42.63     28.34 o 
 -14  -1   7       81.37       68.00     34.07 o 
 -13  -1   7      283.77      338.30     43.98 o 
 -12  -1   7      135.11      137.62     26.66 o 
 -11  -1   7       25.57       19.53     19.34 o 
 -10  -1   7      136.22      157.29     26.48 o 
  -9  -1   7     1029.59      987.41     45.15 o 
  -8  -1   7        7.84       -2.62     13.43 o 
  -7  -1   7      223.79      249.37     16.40 o 
  -6  -1   7     1247.80     1225.70     23.83 o 
  -5  -1   7      126.65      153.92      9.16 o 
  -4  -1   7       20.20       30.65      6.30 o 
  -3  -1   7     1221.84     1241.35     21.31 o 
  -2  -1   7     1539.88     1487.63     25.12 o 
  -1  -1   7       74.90       64.83      6.45 o 
   0  -1   7     2866.92     2885.96     33.66 o 
   1  -1   7      154.90      158.52      9.14 o 
   2  -1   7     1589.81     1456.42     24.19 o 
   3  -1   7     2732.16     2789.56     36.77 o 
   4  -1   7     3018.96     3051.43     44.33 o 
   5  -1   7     1020.04     1003.09     33.58 o 
   6  -1   7       22.37       20.87     10.02 o 
   7  -1   7       41.24       49.82     10.83 o 
   8  -1   7     1327.78     1261.85     33.53 o 
   9  -1   7       72.56       61.15     14.76 o 
  10  -1   7      193.43      168.90     22.63 o 
  11  -1   7      369.57      373.09     35.72 o 
  12  -1   7       58.59       23.97     55.43 o 
  13  -1   7        6.63       -1.58     26.69 o 
 -14   0   7        1.15       41.45     34.40 o 
 -13   0   7      167.19      184.42     29.29 o 
 -12   0   7      329.17      323.41     31.38 o 
 -11   0   7       14.74       19.71     19.81 o 
 -10   0   7       23.21       19.40     17.46 o 
  -9   0   7      480.20      424.36     24.75 o 
  -8   0   7      325.69      360.48     33.94 o 
  -7   0   7       91.31       91.78     12.93 o 
  -6   0   7      894.25      941.64     23.44 o 
  -5   0   7     3377.99     3520.33     47.06 o 
  -4   0   7      331.70      389.25     12.58 o 
  -3   0   7     1665.13     1730.26     25.66 o 
  -2   0   7     6987.85     6847.63     69.52 o 
  -1   0   7      824.65      841.84     16.64 o 
   0   0   7       17.32       33.14      6.25 o 
   1   0   7     7720.23     7753.83     72.04 o 
   2   0   7      388.07      366.48     11.11 o 
   3   0   7      349.79      323.18     10.18 o 
   4   0   7       28.98       24.74      5.89 o 
   5   0   7      302.81      280.81     12.47 o 
   6   0   7     2141.55     2158.11     33.90 o 
   7   0   7      864.51      836.01     23.21 o 
   8   0   7      419.99      426.31     18.56 o 
   9   0   7      974.96      965.65     31.18 o 
  10   0   7      252.01      201.41     24.24 o 
  11   0   7      174.40      176.89     29.43 o 
  12   0   7      227.59      234.16     33.42 o 
  13   0   7      187.97      214.09     36.12 o 
 -13   1   7       53.59       23.61     23.09 o 
 -12   1   7      179.52      195.49     27.33 o 
 -11   1   7      543.36      486.78     32.64 o 
 -10   1   7      159.62      149.07     18.30 o 
  -9   1   7       27.93       25.23     12.92 o 
  -8   1   7      377.52      399.06     28.98 o 
  -7   1   7      189.61      231.64     18.10 o 
  -6   1   7     1031.54     1003.08     30.26 o 
  -5   1   7     2807.39     2753.97     36.09 o 
  -4   1   7      274.87      254.46     11.43 o 
  -3   1   7      369.52      400.31     13.90 o 
  -2   1   7      689.75      681.11     18.88 o 
  -1   1   7     2862.22     2880.15     38.67 o 
   0   1   7      829.62      993.72     16.66 o 
   1   1   7      129.89      168.07      8.12 o 
   2   1   7     1453.78     1625.67     21.40 o 
   3   1   7     5142.62     4919.09     47.19 o 
   4   1   7      320.77      295.51     10.10 o 
   5   1   7      264.71      251.24     10.53 o 
   6   1   7     1456.29     1473.62     29.12 o 
   7   1   7     2916.13     2930.49     41.87 o 
   8   1   7     1197.61     1089.42     24.83 o 
   9   1   7      842.86      821.73     33.67 o 
  10   1   7      600.64      558.58     40.07 o 
  11   1   7        5.00       18.62     18.01 o 
  12   1   7       10.23       16.54     30.58 o 
  13   1   7      107.87       65.15     38.49 o 
  14   1   7       10.58       18.54     30.44 o 
 -13   2   7      249.86      229.00     51.29 o 
 -12   2   7        0.62        4.13     17.33 o 
 -11   2   7      185.19      156.85     20.24 o 
 -10   2   7      241.04      277.92     32.70 o 
  -9   2   7      957.70      884.87     43.21 o 
  -8   2   7       40.65       35.32     12.90 o 
  -7   2   7      418.82      414.26     28.32 o 
  -6   2   7      369.68      383.20     17.57 o 
  -5   2   7      372.99      378.11     18.55 o 
  -4   2   7     1128.95     1234.21     26.81 o 
  -3   2   7      226.15      202.45     13.41 o 
  -2   2   7      617.97      690.05     17.36 o 
  -1   2   7      799.93      795.71     16.67 o 
   0   2   7     3066.92     2883.80     53.44 o 
   1   2   7     2497.22     2594.45     32.69 o 
   2   2   7      202.74      181.71      8.23 o 
   3   2   7     2902.59     2824.83     33.16 o 
   4   2   7     1442.09     1392.29     20.47 o 
   5   2   7      420.40      433.42     12.24 o 
   6   2   7      111.64      139.62      9.16 o 
   7   2   7      931.21      975.11     25.16 o 
   8   2   7     1351.91     1314.81     30.33 o 
   9   2   7       40.38       33.20     13.64 o 
  10   2   7      664.08      700.38     49.01 o 
  11   2   7      255.00      235.55     25.43 o 
  12   2   7      134.03       89.00     58.89 o 
  13   2   7       16.60        6.66     27.09 o 
  14   2   7       37.96       57.07     31.63 o 
 -13   3   7      436.26      528.57     34.92 o 
 -12   3   7      171.20      162.25     21.36 o 
 -11   3   7       20.16       31.93     16.40 o 
 -10   3   7      421.81      439.70     24.30 o 
  -9   3   7      953.82      995.00     32.25 o 
  -8   3   7       78.26       74.13     16.75 o 
  -7   3   7      600.01      584.64     32.70 o 
  -6   3   7     1540.42     1507.82     52.17 o 
  -5   3   7      461.04      480.65     15.45 o 
  -4   3   7     1096.67     1176.93     20.02 o 
  -3   3   7     2059.66     2157.82     28.77 o 
  -2   3   7     2031.05     2063.72     30.42 o 
  -1   3   7       28.87       40.33      7.98 o 
   0   3   7       32.39       32.15      6.42 o 
   1   3   7     5970.25     5892.27     75.64 o 
   2   3   7      614.19      584.89     14.48 o 
   3   3   7       79.70       58.96      6.50 o 
   4   3   7     1863.82     1839.32     25.74 o 
   5   3   7      449.20      471.69     13.54 o 
   6   3   7      171.48      171.84     10.39 o 
   7   3   7       21.38       23.15      8.04 o 
   8   3   7     1165.19     1173.43     28.86 o 
   9   3   7     1052.09     1094.04     29.21 o 
  10   3   7       20.95       11.62     14.65 o 
  11   3   7      296.43      318.21     23.76 o 
  12   3   7       95.62      134.04     38.87 o 
  13   3   7       10.18       26.14     28.12 o 
  14   3   7      188.79      213.78     39.29 o 
 -13   4   7      332.00      361.81     62.05 o 
 -12   4   7      307.08      306.56     24.70 o 
 -11   4   7       28.15       48.31     14.60 o 
 -10   4   7      308.17      288.69     18.34 o 
  -9   4   7      473.85      471.01     25.07 o 
  -8   4   7      620.97      627.94     24.03 o 
  -7   4   7        1.77       -9.53     11.43 o 
  -6   4   7     2464.45     2431.31     48.28 o 
  -5   4   7     1609.32     1584.74     27.76 o 
  -4   4   7      338.36      328.71     14.65 o 
  -3   4   7       26.51       30.86      5.85 o 
  -2   4   7     1063.03     1038.73     17.89 o 
  -1   4   7      647.03      637.03     15.51 o 
   0   4   7      188.08      202.57      9.85 o 
   1   4   7      147.11      141.51      9.15 o 
   2   4   7      392.58      344.16     20.15 o 
   3   4   7        7.90        3.62      4.74 o 
   4   4   7     1152.95     1105.64     19.10 o 
   5   4   7      876.51      900.67     18.21 o 
   6   4   7      137.53      133.31      9.73 o 
   7   4   7      668.16      659.15     17.87 o 
   8   4   7       19.74       14.65     10.69 o 
   9   4   7      617.97      606.64     22.92 o 
  10   4   7        6.10        5.90     14.02 o 
  11   4   7      385.45      399.94     25.55 o 
  12   4   7      584.65      613.87     31.02 o 
  13   4   7       84.98      123.07     33.22 o 
  14   4   7      108.75       87.01     45.80 o 
 -13   5   7        4.82       -9.59     16.37 o 
 -12   5   7      432.45      430.65     22.39 o 
 -11   5   7      134.76      158.78     16.36 o 
 -10   5   7       44.54       41.89     13.28 o 
  -9   5   7      159.61      148.54     14.16 o 
  -8   5   7      137.32      136.27     12.77 o 
  -7   5   7      288.33      301.92     14.52 o 
  -6   5   7     1669.06     1593.97     57.28 o 
  -5   5   7      567.09      563.19     21.76 o 
  -4   5   7      852.60      916.00     19.39 o 
  -3   5   7      207.62      217.16      8.93 o 
  -2   5   7      404.29      426.54     12.82 o 
  -1   5   7      138.70      124.82      8.74 o 
   0   5   7      232.53      300.31     11.37 o 
   1   5   7       69.46       83.80      7.91 o 
   2   5   7     2427.30     2288.44     37.65 o 
   3   5   7      611.47      564.94     16.30 o 
   4   5   7      245.69      249.59     12.46 o 
   5   5   7     1701.62     1632.97     30.07 o 
   6   5   7       34.59       42.00      9.57 o 
   7   5   7      139.76      144.63     12.92 o 
   8   5   7       34.34       44.08     11.42 o 
   9   5   7      265.61      271.66     27.22 o 
  10   5   7      316.72      328.75     30.79 o 
  11   5   7      245.38      258.71     32.61 o 
  12   5   7      249.60      296.08     34.91 o 
  13   5   7      234.18      221.78     51.51 o 
  14   5   7        5.44       -1.49     41.30 o 
 -12   6   7       67.65       67.98     23.70 o 
 -11   6   7       36.06       67.71     18.19 o 
 -10   6   7      170.06      185.40     20.22 o 
  -9   6   7       34.23       52.59     14.79 o 
  -8   6   7       13.97       32.34     13.59 o 
  -7   6   7      699.62      728.90     27.56 o 
  -6   6   7        8.91       -4.00     10.23 o 
  -5   6   7      288.18      306.27     26.64 o 
  -4   6   7     2214.58     2251.04     44.46 o 
  -3   6   7     1367.80     1343.26     26.61 o 
  -2   6   7      360.15      403.00     15.00 o 
  -1   6   7     1453.94     1458.29     22.55 o 
   0   6   7      595.47      549.16     12.05 o 
   1   6   7     1107.31     1131.29     21.70 o 
   2   6   7      210.15      215.52     11.77 o 
   3   6   7     1101.84     1050.27     21.99 o 
   4   6   7       70.45       78.47      9.05 o 
   5   6   7      135.49      138.13     11.19 o 
   6   6   7      154.94      160.50     12.57 o 
   7   6   7       75.24       75.54     11.80 o 
   8   6   7      490.96      518.49     20.94 o 
   9   6   7      196.98      237.01     17.25 o 
  10   6   7      398.33      469.95     36.02 o 
  11   6   7      296.14      371.22     37.64 o 
  12   6   7      297.43      322.98     36.16 o 
  13   6   7      422.93      426.52     59.86 o 
  14   6   7      204.78      147.99     54.57 o 
 -12   7   7      150.78      166.76     30.04 o 
 -11   7   7       69.22       74.26     18.71 o 
 -10   7   7      220.08      210.09     20.98 o 
  -9   7   7      232.42      216.75     23.63 o 
  -8   7   7       38.27       13.88     20.79 o 
  -7   7   7      110.07      133.20     20.67 o 
  -6   7   7     1722.34     1643.52     39.02 o 
  -5   7   7      171.76      177.76     21.50 o 
  -4   7   7      410.41      405.96     34.51 o 
  -3   7   7     3069.98     3046.81     54.54 o 
  -2   7   7      871.78      915.54     22.12 o 
  -1   7   7      804.44      813.05     28.25 o 
   0   7   7      678.88      588.77     18.23 o 
   1   7   7     1018.63      996.16     33.98 o 
   2   7   7       17.69       10.94      5.56 o 
   3   7   7       24.22       33.65      7.25 o 
   4   7   7     1359.96     1272.10     25.54 o 
   5   7   7      565.97      513.29     17.42 o 
   6   7   7       21.04       25.83      9.34 o 
   7   7   7      270.41      291.97     20.38 o 
   8   7   7      878.75      909.30     26.42 o 
   9   7   7     1244.61     1154.75     33.98 o 
  10   7   7        9.44        3.10     18.88 o 
  11   7   7     1103.19     1053.28     52.30 o 
  12   7   7      170.96      198.54     33.70 o 
  13   7   7       19.22       30.20     28.01 o 
 -11   8   7        4.11      -16.43     30.81 o 
 -10   8   7       66.92       89.78     26.15 o 
  -9   8   7      179.43      172.85     26.49 o 
  -8   8   7      160.48      166.83     24.05 o 
  -7   8   7       10.85       11.64     16.70 o 
  -6   8   7     2125.28     2089.16     57.83 o 
  -5   8   7       73.78       47.18     15.52 o 
  -4   8   7        0.91       -1.37     14.51 o 
  -3   8   7      848.54      866.39     26.51 o 
  -2   8   7     1446.55     1377.74     34.55 o 
  -1   8   7        7.72       10.88     11.09 o 
   0   8   7     1101.85     1113.04     25.83 o 
   1   8   7      713.96      665.67     28.80 o 
   2   8   7     2419.14     2476.08     45.62 o 
   3   8   7      161.06      142.51     11.76 o 
   4   8   7     1822.92     1752.11     29.60 o 
   5   8   7     1056.82     1038.20     23.71 o 
   6   8   7      399.74      399.96     16.92 o 
   7   8   7      338.85      332.57     16.97 o 
   8   8   7      238.72      278.42     19.12 o 
   9   8   7      112.96      105.94     15.97 o 
  10   8   7       64.41       32.00     15.50 o 
  11   8   7      252.55      221.53     32.86 o 
  12   8   7      308.92      392.72     39.63 o 
  13   8   7       98.59       93.34     31.69 o 
 -11   9   7       35.25        9.88     33.74 o 
 -10   9   7       11.74       -6.33     36.31 o 
  -9   9   7       97.08       96.19     24.86 o 
  -8   9   7      288.13      351.90     30.25 o 
  -7   9   7        4.92        9.57     19.54 o 
  -6   9   7      503.41      492.35     29.64 o 
  -5   9   7       69.32       54.40     16.17 o 
  -4   9   7      248.22      257.52     20.39 o 
  -3   9   7       30.10       26.13      9.48 o 
  -2   9   7      404.86      434.17     19.20 o 
  -1   9   7      283.10      279.21     14.06 o 
   0   9   7      198.69      207.48     13.26 o 
   1   9   7      411.74      380.38     16.85 o 
   2   9   7     1438.16     1355.51     30.77 o 
   3   9   7     1232.07     1173.60     36.25 o 
   4   9   7      500.70      491.72     19.93 o 
   5   9   7      171.67      171.56     13.00 o 
   6   9   7       72.23       77.08     10.88 o 
   7   9   7       43.20       50.96     14.75 o 
   8   9   7      119.27      128.79     15.38 o 
   9   9   7      506.17      504.18     24.86 o 
  10   9   7       10.57      -12.20     13.72 o 
  11   9   7        7.87       -9.27     19.12 o 
  12   9   7      226.32      252.27     35.72 o 
  13   9   7      216.20      226.43     36.01 o 
 -10  10   7       77.49      118.80     36.66 o 
  -9  10   7       16.83       36.51     23.16 o 
  -8  10   7      172.46      172.82     26.71 o 
  -7  10   7       12.63        0.24     21.44 o 
  -6  10   7        5.81       24.66     17.69 o 
  -5  10   7       72.93       77.30     16.92 o 
  -4  10   7      167.33      159.35     21.83 o 
  -3  10   7      229.05      265.24     16.13 o 
  -2  10   7       93.62      102.14     12.46 o 
  -1  10   7      682.41      648.92     22.14 o 
   0  10   7      261.42      271.88     14.71 o 
   1  10   7      133.18      132.92     12.42 o 
   2  10   7      292.99      293.36     16.32 o 
   3  10   7      494.43      478.69     39.19 o 
   4  10   7      133.75      124.74     13.09 o 
   5  10   7       46.64       79.74     14.25 o 
   6  10   7      216.41      219.67     12.68 o 
   7  10   7      433.70      423.24     22.95 o 
   8  10   7       14.73       18.34     12.63 o 
   9  10   7       13.83       26.99     14.66 o 
  10  10   7       46.26       50.74     19.74 o 
  11  10   7      201.91      194.10     25.93 o 
  12  10   7        2.19       48.09     28.81 o 
 -10  11   7       21.84       74.02     34.06 o 
  -9  11   7       47.45       87.75     31.65 o 
  -8  11   7       34.76       38.78     22.90 o 
  -7  11   7      267.46      265.49     27.12 o 
  -6  11   7      360.81      432.44     29.04 o 
  -5  11   7       12.29        5.65     15.71 o 
  -4  11   7      264.19      308.32     21.95 o 
  -3  11   7      388.11      452.95     24.17 o 
  -2  11   7      250.32      264.30     19.84 o 
  -1  11   7        5.54       -4.03      9.07 o 
   0  11   7      705.84      758.25     22.88 o 
   1  11   7      229.37      257.47     15.68 o 
   2  11   7      108.51      111.92     13.45 o 
   3  11   7      113.55      122.65     18.71 o 
   4  11   7      870.71      810.90     32.50 o 
   5  11   7       48.02       49.68     14.13 o 
   6  11   7      126.99       77.37     16.27 o 
   7  11   7      357.02      332.35     24.17 o 
   8  11   7      517.83      546.75     22.52 o 
   9  11   7        3.51       -5.69     16.81 o 
  10  11   7      118.88      133.48     21.73 o 
  11  11   7      141.38      132.86     24.14 o 
  12  11   7       99.41       69.33     36.85 o 
  -9  12   7      246.87      284.10     40.70 o 
  -8  12   7      135.95      100.93     29.89 o 
  -7  12   7      195.73      203.92     33.51 o 
  -6  12   7      236.60      265.06     26.32 o 
  -5  12   7      136.54      181.16     41.30 o 
  -4  12   7        0.33        9.61     14.68 o 
  -3  12   7       64.88       70.76     14.93 o 
  -2  12   7     1467.80     1491.43     29.80 o 
  -1  12   7       35.62       39.63     14.31 o 
   0  12   7      141.04      156.44     18.19 o 
   1  12   7     1470.21     1457.45     36.58 o 
   2  12   7      418.50      475.57     30.63 o 
   3  12   7        0.88       -8.92     14.83 o 
   4  12   7     2193.48     2110.67     46.41 o 
   5  12   7      126.10      124.01     16.70 o 
   6  12   7       55.57       51.90     16.16 o 
   7  12   7      238.79      266.70     41.86 o 
   8  12   7      595.09      599.06     41.82 o 
   9  12   7       40.72       38.88     33.83 o 
  10  12   7       15.83       39.63     25.16 o 
  11  12   7       78.49       71.92     55.29 o 
  -8  13   7      220.94      228.09     36.80 o 
  -7  13   7       50.45       58.84     27.29 o 
  -6  13   7      131.26      116.55     23.05 o 
  -5  13   7      279.76      305.66     25.87 o 
  -4  13   7      220.75      250.40     21.74 o 
  -3  13   7       57.59       61.95     14.98 o 
  -2  13   7      520.22      547.73     34.58 o 
  -1  13   7      570.04      578.14     47.64 o 
   0  13   7       22.64       28.84     12.23 o 
   1  13   7      593.33      562.11     26.64 o 
   2  13   7      675.31      665.75     56.73 o 
   3  13   7      141.67      108.92     14.77 o 
   4  13   7      107.02      107.05     15.70 o 
   5  13   7       14.98       16.57     19.12 o 
   6  13   7       96.96      142.89     26.33 o 
   7  13   7       15.93        5.47     22.18 o 
   8  13   7       28.95       30.13     25.48 o 
   9  13   7      189.05      172.92     43.88 o 
  10  13   7        3.90       43.76     37.31 o 
  11  13   7        7.66      -31.37     38.47 o 
  -7  14   7       23.99        5.43     27.15 o 
  -6  14   7        3.95       44.87     24.36 o 
  -5  14   7       94.14       95.58     31.56 o 
  -4  14   7      294.41      279.40     31.14 o 
  -3  14   7       25.17       -5.43     34.57 o 
  -2  14   7        8.91       42.32     39.54 o 
  -1  14   7      319.27      330.17     20.74 o 
   0  14   7      313.81      348.25     21.33 o 
   1  14   7        2.34       -2.82     13.17 o 
   2  14   7       88.10       43.03     17.84 o 
   3  14   7       82.13       95.19     14.86 o 
   4  14   7      136.47      127.20     61.63 o 
   5  14   7       34.56       32.04     21.21 o 
   6  14   7       97.56      105.58     37.24 o 
   7  14   7       90.21       66.07     27.02 o 
   8  14   7       10.72       31.95     61.81 o 
   9  14   7      116.47      102.05     42.69 o 
  10  14   7       72.53       68.22     40.88 o 
  -5  15   7       17.26       36.43     22.79 o 
  -4  15   7      161.09      166.04     52.21 o 
  -3  15   7      238.32      299.23     59.63 o 
  -2  15   7       99.13       88.36     46.87 o 
  -1  15   7       97.16       81.03     45.71 o 
   0  15   7      276.06      301.28     30.30 o 
   1  15   7      171.10      205.39     17.83 o 
   2  15   7       10.05       21.74     17.65 o 
   3  15   7       72.61       64.94     20.26 o 
   4  15   7      205.76      235.71     27.18 o 
   5  15   7       40.41       22.55     36.82 o 
   6  15   7        7.19       10.55     23.65 o 
   7  15   7      190.10      188.73     39.26 o 
   8  15   7      106.77      113.23     41.95 o 
   9  15   7       16.56       50.30     40.74 o 
  -2  16   7      147.80      141.26     54.71 o 
  -1  16   7        9.50       55.13     42.18 o 
   0  16   7       31.88       79.26     43.39 o 
   1  16   7       82.74       74.08     24.92 o 
   2  16   7      188.06      219.43     41.06 o 
   3  16   7       30.11       -9.99     17.58 o 
   4  16   7       71.17       68.93     38.77 o 
   5  16   7       96.16       93.97     32.48 o 
   6  16   7        1.64      -15.96     30.58 o 
   7  16   7      103.40      138.94     41.16 o 
   1  17   7       77.18       31.09     21.86 o 
   2  17   7      202.30      220.65     26.33 o 
   3  17   7        0.82      -14.25     25.20 o 
   4  17   7       41.51       28.73     29.38 o 
  -5 -13   8      295.11      203.12     52.44 o 
  -4 -13   8       83.49       34.76     40.28 o 
  -3 -13   8        0.22      -11.77     28.05 o 
  -2 -13   8      133.59      133.30     33.80 o 
  -1 -13   8      110.80      144.66     34.51 o 
   0 -13   8        7.09      -26.64     26.64 o 
   1 -13   8       31.97       33.74     30.43 o 
   2 -13   8       44.81       42.55     32.18 o 
  -7 -12   8      348.01      274.40     57.08 o 
  -6 -12   8        1.46       -0.93     39.68 o 
  -5 -12   8       88.53      133.19     43.48 o 
  -4 -12   8      101.05       46.80     82.90 o 
  -3 -12   8        8.72        7.23     28.16 o 
  -2 -12   8       10.38        8.44     27.29 o 
  -1 -12   8      159.84      169.63     27.55 o 
   0 -12   8       62.46       75.44     24.27 o 
   1 -12   8        0.12      -20.22     20.22 o 
   2 -12   8      226.99      191.63     28.95 o 
   3 -12   8      124.23       58.02     30.87 o 
   4 -12   8       22.83       41.50     35.80 o 
  -9 -11   8       27.75       27.07     59.56 o 
  -8 -11   8      110.23      104.74     19.60 o 
  -7 -11   8      278.92      228.37     34.07 o 
  -6 -11   8      130.49       99.32     41.02 o 
  -5 -11   8        8.73       -1.45     23.41 o 
  -4 -11   8       15.71       23.38     24.72 o 
  -3 -11   8      214.43      244.45     36.21 o 
  -2 -11   8       24.19       42.52     21.55 o 
  -1 -11   8       36.51        8.54     20.55 o 
   0 -11   8      636.25      620.75     37.10 o 
   1 -11   8       91.54       82.36     23.67 o 
   2 -11   8        0.18       17.03     21.04 o 
   3 -11   8      529.01      443.40     35.32 o 
   4 -11   8      161.52      129.67     27.78 o 
   5 -11   8        1.22        8.26     23.47 o 
   6 -11   8        8.89      -19.72     53.14 o 
 -10 -10   8      104.25      104.69     37.77 o 
  -9 -10   8      242.16      302.04     30.08 o 
  -8 -10   8        9.25      -13.86     17.58 o 
  -7 -10   8      202.60      184.13     25.03 o 
  -6 -10   8      279.77      316.27     22.98 o 
  -5 -10   8      392.72      383.83     20.94 o 
  -4 -10   8       84.67       76.68     35.01 o 
  -3 -10   8      409.65      391.97     31.68 o 
  -2 -10   8      342.36      321.02     29.24 o 
  -1 -10   8      105.05       89.97     23.70 o 
   0 -10   8        5.43       19.61     19.08 o 
   1 -10   8      726.64      622.54     35.94 o 
   2 -10   8        4.24       22.13     19.61 o 
   3 -10   8      340.56      330.74     30.45 o 
   4 -10   8        9.64       -4.12     20.57 o 
   5 -10   8        7.19      -20.42     20.42 o 
   6 -10   8       15.16       19.34     22.79 o 
   7 -10   8       41.57       33.86     52.44 o 
 -10  -9   8       49.67       22.60     35.45 o 
  -9  -9   8      273.73      287.68     33.91 o 
  -8  -9   8      325.81      337.24     25.64 o 
  -7  -9   8        8.62       17.45     16.37 o 
  -6  -9   8      517.15      488.03     24.05 o 
  -5  -9   8      626.43      653.00     25.69 o 
  -4  -9   8      275.64      256.27     18.88 o 
  -3  -9   8       52.55       47.35     10.62 o 
  -2  -9   8      457.83      412.03     27.98 o 
  -1  -9   8      686.51      677.28     27.66 o 
   0  -9   8       45.15       49.82     14.76 o 
   1  -9   8      191.17      190.25     24.08 o 
   2  -9   8      175.83      164.28     24.24 o 
   3  -9   8       55.40       74.86     24.74 o 
   4  -9   8      171.24      164.75     25.70 o 
   5  -9   8      225.43      232.49     30.69 o 
   6  -9   8       50.43       57.21     22.37 o 
   7  -9   8       96.98       49.70     31.01 o 
   8  -9   8        5.30       55.96     31.94 o 
 -11  -8   8      292.19      273.43     49.05 o 
 -10  -8   8       33.44       85.57     36.34 o 
  -9  -8   8       14.43        1.72     31.88 o 
  -8  -8   8      267.11      283.61     20.84 o 
  -7  -8   8      749.67      706.61     28.23 o 
  -6  -8   8        4.56        0.50     12.80 o 
  -5  -8   8      232.55      225.07     18.29 o 
  -4  -8   8     1090.23     1061.35     40.93 o 
  -3  -8   8      390.87      362.85     17.68 o 
  -2  -8   8       92.39       93.67     11.72 o 
  -1  -8   8      737.60      727.23     20.95 o 
   0  -8   8     1085.69     1096.60     37.25 o 
   1  -8   8      234.96      238.49     24.08 o 
   2  -8   8      113.47      128.16     33.85 o 
   3  -8   8      331.12      323.07     27.22 o 
   4  -8   8        1.09        6.08     17.21 o 
   5  -8   8        3.97       39.04     20.82 o 
   6  -8   8       24.09       24.17     20.53 o 
   7  -8   8        3.69       19.83     21.13 o 
   8  -8   8       32.64       47.62     29.79 o 
   9  -8   8       85.33      124.93     34.94 o 
 -12  -7   8        4.55       29.51     41.07 o 
 -11  -7   8      213.82      181.26     45.20 o 
 -10  -7   8      161.69      149.61     40.61 o 
  -9  -7   8       38.29       47.01     34.43 o 
  -8  -7   8       86.49      107.23     25.75 o 
  -7  -7   8     1083.16     1048.67     32.87 o 
  -6  -7   8      294.22      300.87     19.86 o 
  -5  -7   8      138.14      118.65     15.06 o 
  -4  -7   8      621.49      646.27     24.31 o 
  -3  -7   8      566.47      622.14     21.74 o 
  -2  -7   8       66.97       53.62     11.14 o 
  -1  -7   8       23.03       21.93      9.72 o 
   0  -7   8       26.45       18.01     11.21 o 
   1  -7   8      270.34      295.50     16.57 o 
   2  -7   8      227.70      246.00     14.87 o 
   3  -7   8      625.01      605.80     23.27 o 
   4  -7   8       10.05      -11.71     15.70 o 
   5  -7   8      122.12      122.78     34.68 o 
   6  -7   8      163.60      150.91     26.74 o 
   7  -7   8       15.25        3.85     20.20 o 
   8  -7   8        8.46       22.61     27.31 o 
   9  -7   8       79.75       94.06     32.55 o 
  10  -7   8       79.85       57.91     35.25 o 
 -12  -6   8      172.67       91.47     46.82 o 
 -11  -6   8       11.70        5.71     35.92 o 
 -10  -6   8      429.73      400.53     49.93 o 
  -9  -6   8      413.02      374.92     45.94 o 
  -8  -6   8      190.46      169.85     27.74 o 
  -7  -6   8      469.77      498.26     23.70 o 
  -6  -6   8      925.30      913.76     50.15 o 
  -5  -6   8      159.07      166.27     15.97 o 
  -4  -6   8      127.97      123.75     13.89 o 
  -3  -6   8      258.67      297.80     17.19 o 
  -2  -6   8       53.54       54.27     11.25 o 
  -1  -6   8      145.88      137.06     12.27 o 
   0  -6   8     1334.77     1262.58     31.82 o 
   1  -6   8     1348.53     1300.51     31.94 o 
   2  -6   8       15.14       21.81     12.34 o 
   3  -6   8      406.48      404.71     19.62 o 
   4  -6   8      831.65      796.37     35.65 o 
   5  -6   8       15.52       24.64     12.25 o 
   6  -6   8       39.09       39.16     12.87 o 
   7  -6   8      191.50      243.91     27.94 o 
   8  -6   8      111.61      137.05     39.96 o 
   9  -6   8        2.67       15.71     34.41 o 
  10  -6   8       90.26      159.62     35.40 o 
  11  -6   8       96.58      148.04     38.54 o 
 -12  -5   8      763.08     1042.98     79.31 o 
 -11  -5   8      329.12      305.72     49.56 o 
 -10  -5   8      185.75      145.39     39.26 o 
  -9  -5   8      187.45      150.63     36.71 o 
  -8  -5   8      347.59      371.85     43.16 o 
  -7  -5   8      662.05      665.25     26.11 o 
  -6  -5   8      420.06      419.38     27.96 o 
  -5  -5   8      350.29      356.46     19.11 o 
  -4  -5   8        9.35       23.02     10.84 o 
  -3  -5   8        8.94       -1.11      9.74 o 
  -2  -5   8     2065.57     2046.39     41.59 o 
  -1  -5   8       28.36       41.54     11.42 o 
   0  -5   8      122.50      129.18     20.46 o 
   1  -5   8       79.91       77.53     12.73 o 
   2  -5   8      344.27      361.76     18.95 o 
   3  -5   8       77.07       63.16     16.87 o 
   4  -5   8     1100.51     1154.20     31.38 o 
   5  -5   8     1272.37     1283.11     44.54 o 
   6  -5   8      155.41      171.66     16.59 o 
   7  -5   8      152.58      163.05     17.46 o 
   8  -5   8      389.61      409.30     23.81 o 
   9  -5   8       39.96       48.39     18.56 o 
  10  -5   8       38.76       50.86     19.72 o 
  11  -5   8       42.71       47.29     39.58 o 
 -13  -4   8       35.93       27.33     44.23 o 
 -12  -4   8      549.56      646.72     65.62 o 
 -11  -4   8      284.39      248.13     48.45 o 
 -10  -4   8       63.08       53.37     35.08 o 
  -9  -4   8      299.49      279.83     41.86 o 
  -8  -4   8       24.23       32.25     26.36 o 
  -7  -4   8      568.18      670.76     50.81 o 
  -6  -4   8       25.42       18.32     11.64 o 
  -5  -4   8       27.88       24.56     11.24 o 
  -4  -4   8      902.28      893.82     26.26 o 
  -3  -4   8       32.54       31.98     10.29 o 
  -2  -4   8       19.30        1.66      8.33 o 
  -1  -4   8      203.07      206.11     19.16 o 
   0  -4   8       22.34       30.18     10.35 o 
   1  -4   8      515.16      490.04     20.30 o 
   2  -4   8     1379.61     1362.77     32.69 o 
   3  -4   8     1685.90     1707.60     46.60 o 
   4  -4   8      685.76      723.96     25.11 o 
   5  -4   8      749.05      819.06     27.29 o 
   6  -4   8      587.20      550.40     23.72 o 
   7  -4   8       54.00       57.83     14.28 o 
   8  -4   8      230.08      213.03     33.35 o 
   9  -4   8      225.24      235.59     23.50 o 
  10  -4   8       11.79       18.59     19.64 o 
  11  -4   8        6.85       -9.90     20.29 o 
  12  -4   8        4.75        7.93     21.69 o 
 -13  -3   8      229.44      249.57    108.59 o 
 -12  -3   8       20.20      -23.06     38.19 o 
 -11  -3   8      551.54      566.50     43.80 o 
 -10  -3   8      539.01      531.28     39.16 o 
  -9  -3   8      253.24      251.86     31.09 o 
  -8  -3   8      552.34      571.78     34.73 o 
  -7  -3   8      806.60      780.54     33.67 o 
  -6  -3   8      150.01      132.10     13.27 o 
  -5  -3   8        7.36       28.80      9.60 o 
  -4  -3   8      327.36      306.02     15.46 o 
  -3  -3   8      700.58      705.10     23.81 o 
  -2  -3   8       44.84       33.71      9.61 o 
  -1  -3   8     1686.05     1630.52     34.91 o 
   0  -3   8     1063.70     1064.23     27.94 o 
   1  -3   8      145.29      157.10     13.74 o 
   2  -3   8      185.71      189.55     14.88 o 
   3  -3   8     2042.31     1970.50     39.73 o 
   4  -3   8      331.37      380.61     18.82 o 
   5  -3   8       34.92       21.80     11.46 o 
   6  -3   8     1089.02     1096.44     31.49 o 
   7  -3   8      159.99      159.08     17.17 o 
   8  -3   8      168.54      153.30     17.83 o 
   9  -3   8      190.83      216.64     20.40 o 
  10  -3   8       61.38       74.50     23.23 o 
  11  -3   8      207.91      209.09     26.15 o 
  12  -3   8       14.16       34.97     28.98 o 
 -13  -2   8      335.43      409.39     54.43 o 
 -12  -2   8       64.89       74.92     59.77 o 
 -11  -2   8      251.24      334.45     54.67 o 
 -10  -2   8      806.15      828.35     68.22 o 
  -9  -2   8      442.08      416.29     60.03 o 
  -8  -2   8      296.75      256.83     33.99 o 
  -7  -2   8      996.71     1087.47     38.42 o 
  -6  -2   8     1085.93     1136.49     35.28 o 
  -5  -2   8      712.77      702.34     21.36 o 
  -4  -2   8       15.53        3.78      8.20 o 
  -3  -2   8      408.59      423.17     18.57 o 
  -2  -2   8     1547.80     1493.59     27.12 o 
  -1  -2   8      183.15      169.40     12.75 o 
   0  -2   8      988.94      969.68     23.30 o 
   1  -2   8     1674.00     1738.00     31.76 o 
   2  -2   8       63.89       73.38     10.24 o 
   3  -2   8      539.87      541.23     29.81 o 
   4  -2   8      521.01      478.77     22.14 o 
   5  -2   8       40.07       64.14     12.63 o 
   6  -2   8      250.52      277.39     15.99 o 
   7  -2   8      917.72      976.15     26.75 o 
   8  -2   8       84.72       99.59     15.52 o 
   9  -2   8      176.49      150.27     22.68 o 
  10  -2   8      120.19      124.75     19.18 o 
  11  -2   8      463.33      472.73     32.13 o 
  12  -2   8      157.39      186.92     32.41 o 
 -13  -1   8      177.12      184.61     39.07 o 
 -12  -1   8      225.91      314.67     42.31 o 
 -11  -1   8       34.39       38.26     38.03 o 
 -10  -1   8      380.95      447.73     53.92 o 
  -9  -1   8      696.78      704.60     48.47 o 
  -8  -1   8       29.40       38.01     15.75 o 
  -7  -1   8      348.30      324.93     19.38 o 
  -6  -1   8     1086.80     1102.91     29.89 o 
  -5  -1   8     1080.11     1105.85     26.89 o 
  -4  -1   8      168.29      164.87     10.48 o 
  -3  -1   8       70.33       57.72      7.90 o 
  -2  -1   8     1925.40     1864.37     30.54 o 
  -1  -1   8      186.22      193.69     10.72 o 
   0  -1   8      509.09      555.02     14.20 o 
   1  -1   8      547.60      542.89     14.23 o 
   2  -1   8       17.88       24.69      8.48 o 
   3  -1   8       78.67       99.87     10.72 o 
   4  -1   8     2743.45     2638.13     41.92 o 
   5  -1   8      947.96      973.78     24.47 o 
   6  -1   8      105.14       99.53     12.08 o 
   7  -1   8      610.12      624.17     32.49 o 
   8  -1   8     1021.47     1014.96     31.80 o 
   9  -1   8       58.68       64.90     16.09 o 
  10  -1   8      134.37      119.40     18.54 o 
  11  -1   8      139.71      184.06     83.16 o 
  12  -1   8       57.22       51.15     28.53 o 
  13  -1   8       14.92        4.23     38.77 o 
 -13   0   8       25.39      100.56     35.21 o 
 -12   0   8      218.79      202.26     32.08 o 
 -11   0   8       72.29      126.67     26.51 o 
 -10   0   8        0.90       -7.06     17.00 o 
  -9   0   8      379.14      451.12     34.15 o 
  -8   0   8      627.74      648.75     39.98 o 
  -7   0   8       10.11       14.81     12.97 o 
  -6   0   8      762.92      795.98     32.95 o 
  -5   0   8     1081.60     1103.49     24.18 o 
  -4   0   8      619.45      623.33     19.07 o 
  -3   0   8        3.13       -1.98      6.27 o 
  -2   0   8     1083.51     1109.63     20.68 o 
  -1   0   8     1234.11     1114.00     20.74 o 
   0   0   8     2736.10     2898.32     37.64 o 
   1   0   8     2139.56     2192.30     29.10 o 
   2   0   8     3565.16     3522.67     45.21 o 
   3   0   8       26.29       34.26      6.43 o 
   4   0   8      161.72      165.60     11.01 o 
   5   0   8      790.40      827.38     20.59 o 
   6   0   8      858.44      849.50     23.19 o 
   7   0   8        8.83       -2.12      9.56 o 
   8   0   8     1475.03     1480.82     33.23 o 
   9   0   8       71.65       75.22     20.39 o 
  10   0   8       76.84       78.52     20.21 o 
  11   0   8      142.87      138.41     29.30 o 
  12   0   8      194.95      101.60     30.03 o 
  13   0   8      255.66      265.89     38.57 o 
 -13   1   8       92.62      118.76     29.46 o 
 -12   1   8       50.54       33.03     22.80 o 
 -11   1   8      384.08      369.61     31.45 o 
 -10   1   8      145.00      205.00     21.02 o 
  -9   1   8       89.35       49.24     15.14 o 
  -8   1   8     1143.55     1165.66     33.44 o 
  -7   1   8      333.98      338.38     30.84 o 
  -6   1   8       26.26       29.47     10.83 o 
  -5   1   8      853.76      913.48     29.82 o 
  -4   1   8      611.40      596.32     17.41 o 
  -3   1   8      318.07      311.07     12.82 o 
  -2   1   8     1819.09     1869.48     27.80 o 
  -1   1   8     1462.41     1494.91     24.35 o 
   0   1   8     5059.89     5005.94     55.33 o 
   1   1   8       25.20       14.61      5.89 o 
   2   1   8      378.66      378.34     13.07 o 
   3   1   8     1600.72     1629.33     23.09 o 
   4   1   8      731.05      685.20     15.27 o 
   5   1   8      196.49      194.36     11.67 o 
   6   1   8     3132.44     3136.52     43.90 o 
   7   1   8      527.35      510.11     19.27 o 
   8   1   8        1.96      -13.08     15.63 o 
   9   1   8     1027.43     1010.87     50.14 o 
  10   1   8      654.72      674.99     33.77 o 
  11   1   8      325.13      303.04     28.12 o 
  12   1   8       71.55       23.27     25.98 o 
  13   1   8       64.23       27.73     46.55 o 
 -13   2   8      251.93      288.46     32.32 o 
 -12   2   8       90.25       89.43     24.17 o 
 -11   2   8      261.87      286.68     23.68 o 
 -10   2   8      538.54      551.93     26.87 o 
  -9   2   8      707.66      686.35     28.23 o 
  -8   2   8      174.17      145.96     17.75 o 
  -7   2   8      891.82      863.69     27.60 o 
  -6   2   8     1431.29     1488.58     38.24 o 
  -5   2   8      156.18      168.59     13.56 o 
  -4   2   8      853.07      832.21     21.87 o 
  -3   2   8      660.04      643.05     20.25 o 
  -2   2   8      452.43      519.82     14.20 o 
  -1   2   8      452.06      398.67     12.69 o 
   0   2   8     1268.95     1226.34     21.77 o 
   1   2   8     7969.97     7889.55     80.64 o 
   2   2   8        5.80        8.27      5.25 o 
   3   2   8     1067.57     1113.48     18.44 o 
   4   2   8     2635.63     2543.96     30.75 o 
   5   2   8     1280.18     1290.86     21.31 o 
   6   2   8      189.74      200.96     13.86 o 
   7   2   8     1938.86     1856.63     36.19 o 
   8   2   8      701.18      742.76     25.31 o 
   9   2   8       66.82       45.06     14.70 o 
  10   2   8       95.91      113.85     21.02 o 
  11   2   8      104.06      120.82     37.81 o 
  12   2   8        6.56       15.76     26.83 o 
  13   2   8        5.37        2.25     28.18 o 
 -13   3   8      243.44      253.88     36.40 o 
 -12   3   8      349.15      391.41     27.59 o 
 -11   3   8       20.49       17.62     16.57 o 
 -10   3   8      648.10      608.20     27.57 o 
  -9   3   8      936.98      886.99     30.72 o 
  -8   3   8      282.72      291.46     19.11 o 
  -7   3   8      166.94      182.93     15.79 o 
  -6   3   8     2490.41     2549.13     45.90 o 
  -5   3   8       66.33       79.32      9.70 o 
  -4   3   8      196.54      195.96     12.47 o 
  -3   3   8      562.11      591.06     16.42 o 
  -2   3   8      354.98      382.85     13.42 o 
  -1   3   8       30.95       39.73      6.77 o 
   0   3   8     4123.74     4309.13     49.54 o 
   1   3   8     2210.71     2247.70     56.20 o 
   2   3   8      925.20      865.66     18.66 o 
   3   3   8      228.81      225.92     11.24 o 
   4   3   8      718.81      688.97     15.94 o 
   5   3   8     1117.86     1121.91     21.23 o 
   6   3   8      123.64      132.37     10.36 o 
   7   3   8      781.87      805.71     24.31 o 
   8   3   8      708.93      742.98     24.63 o 
   9   3   8        8.45      -10.92     10.92 o 
  10   3   8      324.22      281.72     22.68 o 
  11   3   8      411.83      430.16     30.24 o 
  12   3   8       23.53       21.01     25.63 o 
  13   3   8       17.91      -27.57     35.96 o 
 -13   4   8      125.57       89.20     43.63 o 
 -12   4   8      353.81      347.88     34.36 o 
 -11   4   8       76.07       99.41     18.59 o 
 -10   4   8      212.75      192.53     21.41 o 
  -9   4   8      380.16      393.52     22.22 o 
  -8   4   8      423.28      451.55     22.05 o 
  -7   4   8       26.06       15.16     10.02 o 
  -6   4   8      681.53      671.25     23.23 o 
  -5   4   8       39.58       60.38     11.63 o 
  -4   4   8      646.68      652.81     18.00 o 
  -3   4   8       81.60       99.11      9.69 o 
  -2   4   8      197.36      169.93     10.08 o 
  -1   4   8       98.53      100.34      8.83 o 
   0   4   8       33.09       44.53      7.69 o 
   1   4   8      660.57      639.13     19.21 o 
   2   4   8     1114.79     1085.04     20.83 o 
   3   4   8       38.41       38.26      7.34 o 
   4   4   8      879.38      870.61     19.66 o 
   5   4   8     1003.66      954.88     21.66 o 
   6   4   8      859.13      901.64     22.15 o 
   7   4   8       85.95      100.36     11.35 o 
   8   4   8      438.11      476.40     23.41 o 
   9   4   8      600.24      655.98     27.63 o 
  10   4   8       33.15        8.12     17.61 o 
  11   4   8      209.92      168.32     24.67 o 
  12   4   8      234.84      245.62     36.25 o 
  13   4   8      150.98      146.85     34.18 o 
 -12   5   8      115.41       85.28     20.24 o 
 -11   5   8      531.75      552.18     28.70 o 
 -10   5   8       32.94       42.18     14.90 o 
  -9   5   8      117.06      101.79     15.68 o 
  -8   5   8       32.33       11.03     11.67 o 
  -7   5   8      669.40      643.03     23.40 o 
  -6   5   8     1217.84     1183.78     32.22 o 
  -5   5   8       90.61       95.76     13.70 o 
  -4   5   8      578.60      585.18     18.47 o 
  -3   5   8       84.11       84.55      8.47 o 
  -2   5   8       33.18       26.42      6.38 o 
  -1   5   8      166.92      152.95      9.71 o 
   0   5   8      242.45      230.41     11.44 o 
   1   5   8       31.41       24.25      7.06 o 
   2   5   8     1145.15     1176.70     26.51 o 
   3   5   8      131.69      102.24      9.85 o 
   4   5   8       14.36       18.47      8.24 o 
   5   5   8      255.43      240.27     13.77 o 
   6   5   8     1192.26     1124.69     32.83 o 
   7   5   8       21.84       14.18      9.78 o 
   8   5   8      212.93      201.69     18.16 o 
   9   5   8     1141.19     1228.48     41.69 o 
  10   5   8      502.15      603.33     41.07 o 
  11   5   8       31.10       -1.77     24.50 o 
  12   5   8      308.76      332.45     38.57 o 
  13   5   8       53.08       44.18     43.34 o 
 -12   6   8        3.56      -30.49     30.49 o 
 -11   6   8      341.58      346.31     35.56 o 
 -10   6   8      273.98      287.25     45.45 o 
  -9   6   8      120.50      136.44     14.52 o 
  -8   6   8        9.66        1.34     13.37 o 
  -7   6   8      811.69      811.63     24.78 o 
  -6   6   8      462.35      415.62     18.89 o 
  -5   6   8      165.99      175.00     12.50 o 
  -4   6   8      511.59      517.96     16.19 o 
  -3   6   8      850.33      847.96     20.21 o 
  -2   6   8       22.30       23.18      6.60 o 
  -1   6   8     1665.46     1683.82     24.19 o 
   0   6   8     1026.97     1073.18     21.68 o 
   1   6   8      519.61      529.21     16.12 o 
   2   6   8      452.17      393.85     15.80 o 
   3   6   8      158.01      169.27     12.11 o 
   4   6   8      548.19      515.54     17.20 o 
   5   6   8      632.00      573.76     19.10 o 
   6   6   8     2186.79     2171.18     38.38 o 
   7   6   8     1594.55     1626.81     34.06 o 
   8   6   8       62.13       57.95     12.74 o 
   9   6   8        3.19       15.78     22.88 o 
  10   6   8     1298.32     1349.43     57.59 o 
  11   6   8      143.81      144.62     30.23 o 
  12   6   8       26.63       33.53     27.45 o 
  13   6   8      103.85       64.38     40.84 o 
 -12   7   8      108.86      118.52     39.45 o 
 -11   7   8       77.08       56.13     51.70 o 
 -10   7   8      649.51      534.72     55.44 o 
  -9   7   8      149.37      181.90     21.89 o 
  -8   7   8        4.68        1.37     14.55 o 
  -7   7   8       52.00       47.55     18.83 o 
  -6   7   8     1418.02     1487.62     49.35 o 
  -5   7   8        9.62        8.50     20.28 o 
  -4   7   8      838.85      804.36     53.72 o 
  -3   7   8     1098.38     1040.24     54.91 o 
  -2   7   8      759.89      782.25     21.92 o 
  -1   7   8      348.18      373.90     15.79 o 
   0   7   8     1383.01     1434.59     30.52 o 
   1   7   8     1585.86     1535.92     26.36 o 
   2   7   8      198.16      181.67     11.92 o 
   3   7   8      321.91      333.13     13.88 o 
   4   7   8     1462.31     1350.56     27.19 o 
   5   7   8      516.52      513.77     18.13 o 
   6   7   8      277.15      273.43     15.75 o 
   7   7   8      775.64      787.04     24.36 o 
   8   7   8     1483.39     1445.65     36.93 o 
   9   7   8      229.24      213.84     20.25 o 
  10   7   8       42.87       25.14     22.66 o 
  11   7   8     1208.52     1250.05     57.85 o 
  12   7   8      298.83      399.81     40.39 o 
  13   7   8       10.60        4.37     28.69 o 
 -11   8   8       15.21       21.62     23.14 o 
 -10   8   8       74.60       75.54     31.24 o 
  -9   8   8      280.65      319.74     25.27 o 
  -8   8   8        9.18       -5.26     14.39 o 
  -7   8   8        4.46      -12.98     12.98 o 
  -6   8   8      584.16      522.31     31.18 o 
  -5   8   8       37.72       54.16     26.29 o 
  -4   8   8       35.74       31.01     14.86 o 
  -3   8   8     1043.42     1068.55     38.61 o 
  -2   8   8      500.10      532.05     34.90 o 
  -1   8   8      165.37      165.05     12.86 o 
   0   8   8      708.23      736.67     25.23 o 
   1   8   8      970.16      910.02     24.87 o 
   2   8   8     1076.42     1017.89     30.38 o 
   3   8   8      183.32      192.39     11.08 o 
   4   8   8     1116.46     1105.46     30.61 o 
   5   8   8     1216.37     1172.64     39.09 o 
   6   8   8      835.08      887.51     58.41 o 
   7   8   8        3.83       21.44     14.04 o 
   8   8   8      225.48      253.12     19.20 o 
   9   8   8      861.23      861.71     31.37 o 
  10   8   8        6.24       25.22     18.39 o 
  11   8   8      183.49      192.04     47.89 o 
  12   8   8      241.60      251.38     36.63 o 
  13   8   8       11.38       38.80     41.44 o 
 -11   9   8      139.96      129.94     53.34 o 
 -10   9   8        0.53       19.88     23.16 o 
  -9   9   8       47.65       49.56     19.21 o 
  -8   9   8       85.82       67.68     23.23 o 
  -7   9   8       28.43       23.79     26.22 o 
  -6   9   8       25.07       25.82     13.64 o 
  -5   9   8      532.09      493.23     29.17 o 
  -4   9   8      421.36      415.82     25.78 o 
  -3   9   8      238.85      222.16     20.79 o 
  -2   9   8      522.07      540.75     22.46 o 
  -1   9   8      946.33      955.29     25.50 o 
   0   9   8       74.26       64.16     11.65 o 
   1   9   8      320.16      312.90     16.97 o 
   2   9   8     1063.53     1087.62     32.32 o 
   3   9   8      503.07      477.46     19.36 o 
   4   9   8      985.76      933.44     20.36 o 
   5   9   8      349.38      335.85     16.18 o 
   6   9   8      485.16      527.43     21.22 o 
   7   9   8       24.43       16.39     12.06 o 
   8   9   8      129.90      147.73     16.75 o 
   9   9   8       94.54      135.30     17.88 o 
  10   9   8      172.66      194.26     21.25 o 
  11   9   8       10.87      -23.05     23.05 o 
  12   9   8      181.14      129.12     31.30 o 
  13   9   8       65.53      102.14     46.87 o 
 -10  10   8      191.07      160.60     27.35 o 
  -9  10   8        7.85        6.44     20.01 o 
  -8  10   8      180.50      200.77     35.31 o 
  -7  10   8      146.42      186.31     43.11 o 
  -6  10   8       11.64       16.40     14.00 o 
  -5  10   8      467.33      435.91     21.60 o 
  -4  10   8      388.40      390.12     25.51 o 
  -3  10   8       20.68       16.78     13.93 o 
  -2  10   8        2.18       -4.54     12.36 o 
  -1  10   8      770.73      761.16     23.78 o 
   0  10   8      787.29      837.71     24.78 o 
   1  10   8       66.90       77.15     12.21 o 
   2  10   8       14.16       24.27     12.34 o 
   3  10   8      162.07      169.84     17.61 o 
   4  10   8     1684.35     1663.92     47.21 o 
   5  10   8     1099.58     1066.20     34.09 o 
   6  10   8     1672.61     1543.73     32.45 o 
   7  10   8      742.14      689.84     39.36 o 
   8  10   8       85.11       78.26     15.29 o 
   9  10   8       18.65       18.75     15.26 o 
  10  10   8      354.04      372.11     37.86 o 
  11  10   8      169.97      138.03     31.05 o 
  12  10   8        0.31        5.10     35.41 o 
  -9  11   8        9.90       -9.40     20.49 o 
  -8  11   8        2.15       17.73     17.63 o 
  -7  11   8      213.80      247.87     36.58 o 
  -6  11   8       16.47       13.72     14.32 o 
  -5  11   8       17.86        0.49     12.75 o 
  -4  11   8      255.29      234.02     22.42 o 
  -3  11   8      509.59      545.41     47.38 o 
  -2  11   8       85.33      107.33     16.75 o 
  -1  11   8       39.38       41.19     12.94 o 
   0  11   8      483.55      488.45     20.82 o 
   1  11   8      891.02      881.83     28.42 o 
   2  11   8        9.62        1.81     14.35 o 
   3  11   8     1319.58     1331.14     44.89 o 
   4  11   8     1841.49     1777.04     43.25 o 
   5  11   8       44.82       57.03     14.98 o 
   6  11   8       62.95       58.07     16.02 o 
   7  11   8      438.38      437.10     26.98 o 
   8  11   8      533.50      570.00     28.81 o 
   9  11   8      110.82       92.73     33.28 o 
  10  11   8       50.89       35.46     19.78 o 
  11  11   8      177.29      128.87     28.47 o 
  12  11   8       88.03      128.78     39.31 o 
  -8  12   8       62.16       56.89     21.26 o 
  -7  12   8       64.31      100.44     18.99 o 
  -6  12   8      202.43      216.01     31.49 o 
  -5  12   8      112.55      122.37     16.89 o 
  -4  12   8       10.66        9.57     16.05 o 
  -3  12   8      112.83      125.83     18.64 o 
  -2  12   8      224.02      273.18     21.61 o 
  -1  12   8      678.93      717.79     29.62 o 
   0  12   8      584.82      581.68     55.48 o 
   1  12   8      973.49      958.36     32.05 o 
   2  12   8       66.52       89.84     18.18 o 
   3  12   8       27.97       33.19     17.36 o 
   4  12   8      214.48      249.01     19.65 o 
   5  12   8      896.00      828.24     31.78 o 
   6  12   8        3.61       32.09     30.23 o 
   7  12   8       92.56      123.12     25.73 o 
   8  12   8      205.01      210.25     30.79 o 
   9  12   8      150.44      164.27     32.19 o 
  10  12   8        2.99      -13.37     18.59 o 
  11  12   8      163.97      155.01     49.31 o 
  -7  13   8        4.64       34.25     28.40 o 
  -6  13   8       52.07       87.14     19.32 o 
  -5  13   8      227.45      259.00     19.66 o 
  -4  13   8      123.66      121.67     39.54 o 
  -3  13   8       12.87        5.54     15.85 o 
  -2  13   8      197.41      204.55     25.22 o 
  -1  13   8      355.39      370.50     57.13 o 
   0  13   8       53.33       50.23     45.25 o 
   1  13   8      539.87      559.01     30.19 o 
   2  13   8      348.19      355.22     28.96 o 
   3  13   8      380.96      360.30     21.03 o 
   4  13   8       20.56      -18.11     18.11 o 
   5  13   8      319.88      289.58     35.36 o 
   6  13   8      417.42      410.09     34.13 o 
   7  13   8        1.21      -17.97     21.60 o 
   8  13   8        6.00       33.72     26.72 o 
   9  13   8      376.11      373.15     51.93 o 
  10  13   8      114.01      101.77     43.85 o 
  -6  14   8        5.94       18.76     18.02 o 
  -5  14   8      183.08      220.05     57.98 o 
  -4  14   8      223.84      273.71     43.92 o 
  -3  14   8       35.40       85.70     19.34 o 
  -2  14   8        3.07        3.62     15.47 o 
  -1  14   8      346.12      346.90     24.53 o 
   0  14   8      312.61      261.04     36.71 o 
   1  14   8       88.42       83.93     16.89 o 
   2  14   8       62.58       53.04     41.42 o 
   3  14   8      196.55      250.29     37.01 o 
   4  14   8      285.32      248.13     27.76 o 
   5  14   8       26.97       36.65     21.67 o 
   6  14   8      164.38      162.71     28.02 o 
   7  14   8      185.28      224.61     37.45 o 
   8  14   8       53.10       93.37     39.03 o 
   9  14   8       31.46       19.82     38.10 o 
  -5  15   8       62.04       88.28     18.60 o 
  -4  15   8      187.32      235.51     27.94 o 
  -3  15   8      169.36      221.79     23.85 o 
  -2  15   8       82.39      106.72     20.07 o 
  -1  15   8       11.27       42.17     17.80 o 
   0  15   8      289.39      326.78     25.56 o 
   1  15   8       62.42       26.00     31.02 o 
   2  15   8        2.96       -7.57     19.91 o 
   3  15   8      102.68      112.31     35.96 o 
   4  15   8      163.00      160.51     26.96 o 
   5  15   8       23.60        5.97     23.10 o 
   6  15   8       44.60       51.57     27.46 o 
   7  15   8      122.48      141.17     39.17 o 
   8  15   8       65.28       76.01     39.86 o 
  -1  16   8        1.70      -17.15     39.10 o 
   0  16   8       72.70       89.00     29.00 o 
   1  16   8       62.06       40.37     23.02 o 
   2  16   8      127.36      181.21     22.88 o 
   3  16   8        0.66       11.19     21.87 o 
   4  16   8      134.00       82.07     29.05 o 
   5  16   8      150.75      158.11     35.08 o 
   6  16   8       31.03       20.70     32.48 o 
   1  17   8       84.87      117.55     27.10 o 
   2  17   8      178.90      127.43     29.28 o 
   3  17   8      158.33      176.34     33.09 o 
  -6 -12   9       17.65       48.63     44.32 o 
  -5 -12   9       12.94       50.81     43.44 o 
  -4 -12   9      130.80      140.70     46.17 o 
  -3 -12   9       13.34       24.73     39.26 o 
  -2 -12   9       59.41       34.75     45.01 o 
  -1 -12   9      136.64      167.57    120.05 o 
   0 -12   9       19.43       -1.49     28.48 o 
   1 -12   9        1.09      -26.90     26.90 o 
   2 -12   9      103.85      123.20     34.62 o 
   3 -12   9      107.90      122.14     37.05 o 
  -7 -11   9      177.74        8.40     41.21 o 
  -6 -11   9       78.49       65.20     45.06 o 
  -5 -11   9        1.04       38.88     29.07 o 
  -4 -11   9      102.47       89.86     31.52 o 
  -3 -11   9      168.45      198.85     34.65 o 
  -2 -11   9       44.19       32.52     23.44 o 
  -1 -11   9       65.20       43.11     24.05 o 
   0 -11   9      355.49      379.35     34.34 o 
   1 -11   9      214.42      224.97     30.22 o 
   2 -11   9       13.78        2.25     22.68 o 
   3 -11   9        3.66        1.87     23.24 o 
   4 -11   9      279.32      237.60     39.43 o 
   5 -11   9      162.57      167.79     38.54 o 
  -9 -10   9      148.95      173.05     39.86 o 
  -8 -10   9       18.95       19.37     21.06 o 
  -7 -10   9       99.56       97.14     25.47 o 
  -6 -10   9      349.25      338.47     42.17 o 
  -5 -10   9      177.03      181.62     19.56 o 
  -4 -10   9       24.82        1.55     24.30 o 
  -3 -10   9      355.31      331.26     31.43 o 
  -2 -10   9      868.59      830.57     42.13 o 
  -1 -10   9       67.02       45.98     21.92 o 
   0 -10   9       45.25       55.31     22.26 o 
   1 -10   9      123.71      105.30     24.47 o 
   2 -10   9      276.89      288.57     30.88 o 
   3 -10   9       16.41       -5.68     20.98 o 
   4 -10   9       97.13      111.48     26.96 o 
   5 -10   9      117.77      151.03     29.11 o 
   6 -10   9       31.74       36.09     40.88 o 
 -10  -9   9       17.78       -8.17     34.57 o 
  -9  -9   9      140.35      147.48     39.03 o 
  -8  -9   9      247.10      297.32     28.90 o 
  -7  -9   9      120.46      120.85     22.57 o 
  -6  -9   9      303.14      297.77     25.71 o 
  -5  -9   9      414.70      480.94     27.91 o 
  -4  -9   9      400.76      404.08     24.76 o 
  -3  -9   9        0.46       -5.98     15.57 o 
  -2  -9   9      234.89      232.91     15.34 o 
  -1  -9   9      242.04      213.09     26.22 o 
   0  -9   9       34.88       27.74     19.19 o 
   1  -9   9       57.51       38.88     20.95 o 
   2  -9   9       18.00       32.14     19.91 o 
   3  -9   9       13.49      -10.68     20.29 o 
   4  -9   9        2.04       -8.99     20.78 o 
   5  -9   9       46.42       17.11     22.23 o 
   6  -9   9      124.65      124.21     27.00 o 
   7  -9   9       46.47       53.19     25.33 o 
 -10  -8   9       49.84       78.98     39.26 o 
  -9  -8   9        6.52      -30.95     30.95 o 
  -8  -8   9      313.59      339.85    126.02 o 
  -7  -8   9     1171.96     1155.72     37.96 o 
  -6  -8   9       60.46       59.30     16.46 o 
  -5  -8   9        8.01       17.22     13.74 o 
  -4  -8   9      718.92      769.10     27.69 o 
  -3  -8   9      150.06      152.03     15.96 o 
  -2  -8   9       44.62       23.17     11.50 o 
  -1  -8   9      217.51      232.11     21.40 o 
   0  -8   9      168.89      185.48     15.87 o 
   1  -8   9      116.25      161.13     23.50 o 
   2  -8   9      129.64      107.19     29.15 o 
   3  -8   9      343.50      334.40     29.67 o 
   4  -8   9      156.19      119.73     37.15 o 
   5  -8   9       50.52       58.59     22.07 o 
   6  -8   9        8.89      -16.51     24.93 o 
   7  -8   9       20.06       13.33     23.46 o 
   8  -8   9        2.69       16.76     30.13 o 
 -11  -7   9      343.38      352.69     53.32 o 
 -10  -7   9      308.45      291.34     49.05 o 
  -9  -7   9      193.01      151.42     39.72 o 
  -8  -7   9       54.16       61.02     32.02 o 
  -7  -7   9      859.20      908.44     48.36 o 
  -6  -7   9      659.55      665.39     27.55 o 
  -5  -7   9        0.02       -1.48     12.76 o 
  -4  -7   9      368.77      311.04     19.58 o 
  -3  -7   9      589.69      599.45     24.47 o 
  -2  -7   9      343.75      375.65     18.65 o 
  -1  -7   9       82.95      110.15     16.79 o 
   0  -7   9      366.51      362.84     20.40 o 
   1  -7   9      658.08      678.94     27.66 o 
   2  -7   9      170.73      187.76     16.67 o 
   3  -7   9       22.16       16.99     11.91 o 
   4  -7   9       13.17       11.79     13.67 o 
   5  -7   9        3.64       17.63     19.03 o 
   6  -7   9       59.22       66.20     22.74 o 
   7  -7   9       22.44       15.37     21.31 o 
   8  -7   9      134.97      146.22     27.22 o 
   9  -7   9       10.00        8.64     30.67 o 
 -11  -6   9      150.64      263.68     52.49 o 
 -10  -6   9      233.11      238.53     45.90 o 
  -9  -6   9      106.86       84.55     35.83 o 
  -8  -6   9       20.85       33.23     29.00 o 
  -7  -6   9      214.36      203.77     32.95 o 
  -6  -6   9      843.54      853.86     30.03 o 
  -5  -6   9       66.02       51.88     14.11 o 
  -4  -6   9       74.19       62.63     13.62 o 
  -3  -6   9      325.24      347.77     21.88 o 
  -2  -6   9      230.10      260.41     16.70 o 
  -1  -6   9        1.50        5.07     12.11 o 
   0  -6   9      165.76      166.32     18.50 o 
   1  -6   9       85.72       95.37     14.38 o 
   2  -6   9       28.40        6.79     16.50 o 
   3  -6   9      232.90      260.27     18.54 o 
   4  -6   9      645.93      618.48     25.02 o 
   5  -6   9       89.93       93.00     15.37 o 
   6  -6   9       25.15       13.57     16.18 o 
   7  -6   9       11.59       13.78     13.94 o 
   8  -6   9      284.31      283.38     20.11 o 
   9  -6   9      175.32      192.10     32.54 o 
  10  -6   9       53.72       42.71     31.71 o 
 -12  -5   9      205.95      200.01     53.97 o 
 -11  -5   9       82.05      146.74     45.85 o 
 -10  -5   9       57.96       65.43     38.80 o 
  -9  -5   9      113.72      122.37     37.96 o 
  -8  -5   9       86.10      110.82     33.78 o 
  -7  -5   9       19.69       10.58     26.17 o 
  -6  -5   9      308.20      314.54     20.13 o 
  -5  -5   9      513.77      572.76     24.31 o 
  -4  -5   9       66.99       53.30     13.11 o 
  -3  -5   9     1231.29     1186.98     31.65 o 
  -2  -5   9     1605.32     1635.39     41.64 o 
  -1  -5   9      268.96      287.35     18.94 o 
   0  -5   9      109.83       91.87     14.19 o 
   1  -5   9      452.59      441.81     21.24 o 
   2  -5   9      642.46      707.31     34.21 o 
   3  -5   9      566.53      529.97     23.38 o 
   4  -5   9      260.47      275.49     18.87 o 
   5  -5   9      389.49      394.39     22.04 o 
   6  -5   9      379.77      361.59     22.30 o 
   7  -5   9        6.66       26.18     15.26 o 
   8  -5   9      120.50      118.39     18.27 o 
   9  -5   9      316.26      322.40     23.43 o 
  10  -5   9       21.57       13.89     23.87 o 
  11  -5   9       21.01       -1.55     32.01 o 
 -12  -4   9      306.53      242.01     52.67 o 
 -11  -4   9      278.72      312.27     52.25 o 
 -10  -4   9       29.59       -4.97     30.49 o 
  -9  -4   9       20.72       44.13     32.86 o 
  -8  -4   9      475.96      406.47     46.92 o 
  -7  -4   9      345.65      302.66     39.68 o 
  -6  -4   9      226.31      236.64     21.88 o 
  -5  -4   9      702.89      681.29     25.31 o 
  -4  -4   9      783.54      762.48     30.18 o 
  -3  -4   9      257.66      268.19     28.98 o 
  -2  -4   9      112.26      124.00     15.00 o 
  -1  -4   9      665.49      678.67     24.90 o 
   0  -4   9      993.11      977.34     28.88 o 
   1  -4   9      136.96      161.95     15.55 o 
   2  -4   9      142.16      167.88     16.12 o 
   3  -4   9     1835.43     1739.66     44.85 o 
   4  -4   9       44.74       49.36     13.41 o 
   5  -4   9      510.03      525.71     24.00 o 
   6  -4   9      179.19      188.95     18.07 o 
   7  -4   9       63.92       73.27     16.19 o 
   8  -4   9      137.58      119.32     23.72 o 
   9  -4   9       79.14      101.47     18.89 o 
  10  -4   9      330.18      334.31     28.87 o 
  11  -4   9        8.31       11.38     21.88 o 
 -12  -3   9      116.93       62.56     46.13 o 
 -11  -3   9      644.26      787.52     50.72 o 
 -10  -3   9      691.26      632.77    120.26 o 
  -9  -3   9       98.44       87.27     25.48 o 
  -8  -3   9      224.05      210.50     27.27 o 
  -7  -3   9      751.22      770.72     42.45 o 
  -6  -3   9      298.32      311.20     36.29 o 
  -5  -3   9      103.05      142.83     13.85 o 
  -4  -3   9      228.83      272.24     17.24 o 
  -3  -3   9       53.64       46.00     13.94 o 
  -2  -3   9      132.80      136.46     16.50 o 
  -1  -3   9     1736.36     1708.19     37.71 o 
   0  -3   9     1789.51     1753.56     38.32 o 
   1  -3   9     1150.00     1156.52     31.39 o 
   2  -3   9       32.38       21.88     11.19 o 
   3  -3   9      587.52      603.83     23.97 o 
   4  -3   9      528.61      555.22     23.57 o 
   5  -3   9        1.39      -11.02     11.02 o 
   6  -3   9       10.82        0.67     12.03 o 
   7  -3   9      119.54      112.62     16.88 o 
   8  -3   9      244.01      194.31     20.02 o 
   9  -3   9        4.78       13.30     15.76 o 
  10  -3   9      119.89      175.50     24.48 o 
  11  -3   9      397.17      377.02     38.71 o 
  12  -3   9       48.78       42.37     41.63 o 
 -13  -2   9      207.32      246.02     82.32 o 
 -12  -2   9       25.81       -4.70     31.07 o 
 -11  -2   9      340.74      298.72     55.46 o 
 -10  -2   9      858.85      914.34     73.65 o 
  -9  -2   9      351.19      363.94     35.32 o 
  -8  -2   9       19.15       12.97     20.24 o 
  -7  -2   9      301.44      330.49     25.67 o 
  -6  -2   9      629.28      506.43     33.16 o 
  -5  -2   9      283.65      302.63     21.65 o 
  -4  -2   9      567.57      636.72     31.05 o 
  -3  -2   9     1050.56     1077.73     42.31 o 
  -2  -2   9     3171.81     3093.80     78.01 o 
  -1  -2   9        0.02       11.91      9.27 o 
   0  -2   9      831.74      827.94     23.09 o 
   1  -2   9      500.20      487.79     34.36 o 
   2  -2   9       68.96       64.93     12.37 o 
   3  -2   9       18.06        9.58     10.57 o 
   4  -2   9     1537.75     1472.64     35.73 o 
   5  -2   9       14.64       -3.39     11.53 o 
   6  -2   9       19.97       16.24     10.89 o 
   7  -2   9       64.06       90.71     13.91 o 
   8  -2   9      408.35      450.84     24.41 o 
   9  -2   9      147.53      205.53     20.82 o 
  10  -2   9      114.06      137.05     41.54 o 
  11  -2   9      267.01      232.36     34.07 o 
  12  -2   9       36.43       12.57     27.43 o 
 -13  -1   9      314.90      358.75     48.47 o 
 -12  -1   9      214.23      197.15     38.38 o 
 -11  -1   9        2.98       -5.25     28.17 o 
 -10  -1   9      336.04      387.86     54.20 o 
  -9  -1   9      294.88      374.55     49.89 o 
  -8  -1   9     1072.10     1160.30     71.56 o 
  -7  -1   9        3.87        2.28     15.07 o 
  -6  -1   9     1172.26     1246.43     84.51 o 
  -5  -1   9     1474.92     1598.59     41.77 o 
  -4  -1   9     1008.33     1010.90     33.07 o 
  -3  -1   9       15.44       30.37      9.13 o 
  -2  -1   9     1129.93     1124.80     29.36 o 
  -1  -1   9      670.41      626.94     19.73 o 
   0  -1   9       53.10       35.11      9.47 o 
   1  -1   9       36.62       36.12      9.18 o 
   2  -1   9       21.29        7.43      8.87 o 
   3  -1   9      116.33      126.57     12.34 o 
   4  -1   9     1194.79     1205.86     31.49 o 
   5  -1   9      373.47      404.27     19.92 o 
   6  -1   9      150.69      163.30     21.16 o 
   7  -1   9       33.39       42.18     11.96 o 
   8  -1   9      189.81      186.88     18.91 o 
   9  -1   9      396.98      383.78     30.83 o 
  10  -1   9        7.55        9.37     19.25 o 
  11  -1   9      183.32      159.32     31.37 o 
  12  -1   9      277.49      235.33     35.54 o 
 -13   0   9      141.78      186.58    104.27 o 
 -12   0   9      533.04      673.47    117.66 o 
 -11   0   9      264.34      208.53     39.63 o 
 -10   0   9      305.68      297.47     36.35 o 
  -9   0   9       97.91      103.29     33.90 o 
  -8   0   9     1757.39     1623.11     57.40 o 
  -7   0   9      127.85      141.47     16.53 o 
  -6   0   9      102.87      118.74     14.40 o 
  -5   0   9     1272.79     1225.48     30.30 o 
  -4   0   9     1167.92     1131.12     27.82 o 
  -3   0   9      195.16      177.14     11.78 o 
  -2   0   9       15.80       27.79      8.70 o 
  -1   0   9     2088.97     2057.98     31.03 o 
   0   0   9      220.74      240.35     12.20 o 
   1   0   9        8.18       -3.04      7.29 o 
   2   0   9      305.64      325.34     13.57 o 
   3   0   9      292.66      335.96     21.31 o 
   4   0   9       44.71       42.68      9.20 o 
   5   0   9     1034.55     1058.28     24.26 o 
   6   0   9      404.96      438.65     19.05 o 
   7   0   9      218.96      213.15     15.95 o 
   8   0   9        3.38       -5.51     17.59 o 
   9   0   9      199.39      209.47     23.56 o 
  10   0   9      114.56       88.59     21.14 o 
  11   0   9       17.63       16.90     19.99 o 
  12   0   9       47.83       27.75     45.55 o 
  13   0   9      187.42      197.87     40.79 o 
 -13   1   9        9.56       56.17     32.12 o 
 -12   1   9      105.51      105.74     27.29 o 
 -11   1   9      738.99      751.43     40.61 o 
 -10   1   9      457.29      489.68     32.59 o 
  -9   1   9       13.02       16.36     15.28 o 
  -8   1   9      652.36      623.93     29.44 o 
  -7   1   9     1225.26     1154.58     47.76 o 
  -6   1   9       79.07       59.79     12.89 o 
  -5   1   9      606.88      588.25     25.18 o 
  -4   1   9     1713.40     1652.36     30.43 o 
  -3   1   9      871.45      844.99     32.04 o 
  -2   1   9       88.99      119.96     10.59 o 
  -1   1   9     2783.27     2893.93     42.06 o 
   0   1   9     1756.50     1751.67     27.94 o 
   1   1   9     1019.93     1002.49     18.12 o 
   2   1   9       44.50       26.24      6.51 o 
   3   1   9      520.52      500.85     18.98 o 
   4   1   9      207.01      252.65     19.96 o 
   5   1   9        7.40        9.65      8.45 o 
   6   1   9      134.61      134.14     13.52 o 
   7   1   9      167.69      162.95     15.02 o 
   8   1   9       37.85       41.01     14.26 o 
   9   1   9      221.20      226.89     23.92 o 
  10   1   9      605.05      609.32     47.52 o 
  11   1   9      175.26      182.73     26.01 o 
  12   1   9        0.61      -11.56     32.02 o 
  13   1   9       93.80      114.99     45.25 o 
 -13   2   9      180.26      209.84     37.62 o 
 -12   2   9       13.46       38.44     23.84 o 
 -11   2   9      184.90      205.58     26.70 o 
 -10   2   9      351.37      417.20     25.76 o 
  -9   2   9      873.95      933.41     32.46 o 
  -8   2   9       15.18       10.40     14.27 o 
  -7   2   9     1018.48      992.95     30.07 o 
  -6   2   9     1154.93     1117.85     34.98 o 
  -5   2   9      666.19      659.38     23.17 o 
  -4   2   9      602.06      576.56     20.02 o 
  -3   2   9     1638.74     1632.61     29.64 o 
  -2   2   9     2739.98     2684.90     36.82 o 
  -1   2   9      257.48      248.04     11.77 o 
   0   2   9     1452.48     1401.49     24.91 o 
   1   2   9      349.93      325.95     14.36 o 
   2   2   9     1402.42     1519.72     26.77 o 
   3   2   9      207.94      189.82     11.52 o 
   4   2   9      964.55      919.26     33.86 o 
   5   2   9      466.69      442.51     22.82 o 
   6   2   9      320.23      354.46     20.19 o 
   7   2   9      606.50      620.53     37.94 o 
   8   2   9     1997.54     1978.32     51.86 o 
   9   2   9       83.39       60.25     21.59 o 
  10   2   9       83.53       87.56     32.02 o 
  11   2   9      157.91      169.30     31.39 o 
  12   2   9       15.55      -13.32     35.13 o 
  13   2   9       11.12       46.82     41.21 o 
 -12   3   9      373.66      380.95     33.06 o 
 -11   3   9       51.92       36.06     18.45 o 
 -10   3   9       87.59       93.38     18.20 o 
  -9   3   9      744.26      707.04     35.31 o 
  -8   3   9      606.84      552.30     27.21 o 
  -7   3   9      132.02      119.37     17.10 o 
  -6   3   9     1673.64     1697.46     37.54 o 
  -5   3   9      372.46      383.68     16.05 o 
  -4   3   9      711.73      723.03     20.28 o 
  -3   3   9       75.60       77.99     10.89 o 
  -2   3   9      872.44      849.78     25.79 o 
  -1   3   9      779.77      706.49     19.04 o 
   0   3   9      147.92      141.69     11.14 o 
   1   3   9      647.85      567.19     17.69 o 
   2   3   9     1008.78      973.53     27.37 o 
   3   3   9        7.27       11.57      7.49 o 
   4   3   9      734.77      699.85     19.17 o 
   5   3   9      833.63      818.99     21.33 o 
   6   3   9     1098.45     1096.09     43.38 o 
   7   3   9      270.32      287.23     23.00 o 
   8   3   9       17.47       39.39     13.87 o 
   9   3   9        9.45       -9.83     13.13 o 
  10   3   9      226.02      230.58     25.22 o 
  11   3   9       59.44       77.39     27.06 o 
  12   3   9       58.89       44.98     27.63 o 
  13   3   9      150.19       79.26     43.76 o 
 -12   4   9      449.68      460.29     35.92 o 
 -11   4   9      412.01      465.11     34.93 o 
 -10   4   9       17.45       28.26     18.29 o 
  -9   4   9      173.82      171.64     20.97 o 
  -8   4   9      590.74      620.78     28.79 o 
  -7   4   9      193.84      183.80     18.76 o 
  -6   4   9      240.00      248.87     18.89 o 
  -5   4   9      313.23      295.54     19.26 o 
  -4   4   9      653.20      607.97     18.67 o 
  -3   4   9      296.90      321.05     13.49 o 
  -2   4   9      331.48      317.06     13.62 o 
  -1   4   9      588.17      574.07     17.56 o 
   0   4   9        4.12       -5.90      6.97 o 
   1   4   9       13.94       18.94     14.94 o 
   2   4   9      578.07      577.73     18.05 o 
   3   4   9       54.11       59.19      9.42 o 
   4   4   9      299.99      339.16     15.69 o 
   5   4   9      105.53      114.67     11.92 o 
   6   4   9      265.60      243.18     16.95 o 
   7   4   9       84.87       44.23     15.83 o 
   8   4   9      367.53      414.17     26.82 o 
   9   4   9      712.25      695.01     49.11 o 
  10   4   9       19.95       30.90     19.13 o 
  11   4   9       52.69       79.41     22.51 o 
  12   4   9      293.68      292.78     30.57 o 
  13   4   9      227.10      211.10     53.32 o 
 -12   5   9       66.10       46.46     22.47 o 
 -11   5   9      553.59      669.38     32.85 o 
 -10   5   9       49.56       36.08     21.87 o 
  -9   5   9       91.10       56.06     16.98 o 
  -8   5   9      213.28      215.26     19.96 o 
  -7   5   9      291.39      294.49     26.89 o 
  -6   5   9     1509.27     1493.29     38.31 o 
  -5   5   9     1492.12     1475.24     37.19 o 
  -4   5   9      367.04      357.08     23.86 o 
  -3   5   9     1129.66     1155.76     23.99 o 
  -2   5   9       21.29       11.62      7.50 o 
  -1   5   9      228.32      214.01     12.82 o 
   0   5   9      365.77      396.43     15.02 o 
   1   5   9      268.36      254.53     13.06 o 
   2   5   9     1414.60     1394.68     30.71 o 
   3   5   9      837.91      828.51     21.91 o 
   4   5   9       16.37       26.28      9.23 o 
   5   5   9     1512.72     1428.18     30.40 o 
   6   5   9     1666.48     1689.66     34.17 o 
   7   5   9      629.16      617.70     22.63 o 
   8   5   9      201.31      167.50     30.14 o 
   9   5   9      709.10      766.60     44.35 o 
  10   5   9      679.22      733.80     45.48 o 
  11   5   9       65.18       78.02     27.38 o 
  12   5   9       74.54      106.57     32.43 o 
  13   5   9       71.68       87.38     46.92 o 
 -12   6   9        0.18       15.45     36.94 o 
 -11   6   9      146.92      246.58     34.02 o 
 -10   6   9      315.39      329.87     20.14 o 
  -9   6   9      452.50      439.22     23.78 o 
  -8   6   9      382.11      315.38     19.62 o 
  -7   6   9      954.29      971.21     29.63 o 
  -6   6   9      912.61      875.76     27.50 o 
  -5   6   9      643.65      663.68     31.89 o 
  -4   6   9       17.77       23.27     10.44 o 
  -3   6   9      613.84      611.63     19.36 o 
  -2   6   9      498.28      514.57     16.11 o 
  -1   6   9     1012.79     1009.51     26.93 o 
   0   6   9      770.65      768.67     19.90 o 
   1   6   9       34.18       38.81      8.73 o 
   2   6   9        0.68        5.49      8.49 o 
   3   6   9     1121.38     1025.74     23.88 o 
   4   6   9      159.34      185.30     22.95 o 
   5   6   9      126.72      122.15     12.82 o 
   6   6   9       44.35       50.98     11.30 o 
   7   6   9     1088.92     1122.22     29.42 o 
   8   6   9      710.54      742.67     35.92 o 
   9   6   9        4.18       28.66     22.24 o 
  10   6   9      452.50      467.34     65.50 o 
  11   6   9      150.40      157.37     31.83 o 
  12   6   9      182.88      173.81     34.57 o 
  13   6   9       15.50      -17.87     34.57 o 
 -11   7   9       20.57      -29.56     32.58 o 
 -10   7   9      140.11      156.74     30.38 o 
  -9   7   9      370.92      341.47     34.45 o 
  -8   7   9        1.72      -12.75     19.39 o 
  -7   7   9       20.46        6.75     19.49 o 
  -6   7   9      302.66      336.99     27.54 o 
  -5   7   9      763.37      791.73     36.53 o 
  -4   7   9       97.05       77.37     16.97 o 
  -3   7   9      961.98     1006.11     30.88 o 
  -2   7   9      638.10      687.26     30.72 o 
  -1   7   9       39.88       36.77      7.36 o 
   0   7   9      132.44      111.99      9.81 o 
   1   7   9      377.98      358.78     14.36 o 
   2   7   9       55.39       63.37     10.47 o 
   3   7   9      303.03      281.03     14.16 o 
   4   7   9     1181.83     1123.91     25.98 o 
   5   7   9      500.65      520.99     21.33 o 
   6   7   9      324.33      317.56     17.11 o 
   7   7   9       17.72       32.49     13.43 o 
   8   7   9      724.22      763.39     36.66 o 
   9   7   9      464.44      467.80     30.44 o 
  10   7   9      141.96       97.81     27.02 o 
  11   7   9      296.40      300.47     36.46 o 
  12   7   9      461.11      565.11     54.25 o 
  13   7   9       24.23       35.64     43.71 o 
 -11   8   9      128.03      197.97     42.88 o 
 -10   8   9       46.88       17.36     32.35 o 
  -9   8   9      111.85       92.73     26.86 o 
  -8   8   9      343.19      334.25     32.08 o 
  -7   8   9      291.34      266.43     64.04 o 
  -6   8   9      193.75      221.13     31.72 o 
  -5   8   9     2079.17     2046.44     93.79 o 
  -4   8   9      711.27      703.06     33.60 o 
  -3   8   9       53.82       73.72     34.57 o 
  -2   8   9     1216.71     1196.98     33.77 o 
  -1   8   9      588.44      618.86     21.54 o 
   0   8   9      148.91      171.51     14.98 o 
   1   8   9     1018.50     1043.76     40.65 o 
   2   8   9     1601.70     1578.41     30.91 o 
   3   8   9      824.20      809.28     21.10 o 
   4   8   9       54.42       46.47     13.66 o 
   5   8   9     1267.78     1223.66     30.86 o 
   6   8   9      854.49      802.35     26.66 o 
   7   8   9      128.40      134.56     16.37 o 
   8   8   9      465.18      571.97     25.91 o 
   9   8   9      729.88      682.89     29.47 o 
  10   8   9       91.26       87.63     26.99 o 
  11   8   9      248.90      237.70     56.43 o 
  12   8   9      193.02      181.31     34.81 o 
 -10   9   9       20.39       52.07     34.71 o 
  -9   9   9       25.07       45.61     24.57 o 
  -8   9   9      186.60      237.51     85.57 o 
  -7   9   9      499.07      508.16     85.34 o 
  -6   9   9        8.78      -26.31     26.31 o 
  -5   9   9      789.68      715.94     35.66 o 
  -4   9   9     1018.14      976.97     39.48 o 
  -3   9   9      133.75      156.38     20.13 o 
  -2   9   9      317.42      338.20     24.38 o 
  -1   9   9     1403.25     1380.92     39.24 o 
   0   9   9       96.79      120.42     13.34 o 
   1   9   9        5.88       -5.53      9.80 o 
   2   9   9      668.44      696.88     27.97 o 
   3   9   9      886.37      843.76     27.20 o 
   4   9   9      365.17      336.88     15.96 o 
   5   9   9      397.40      352.85     21.23 o 
   6   9   9      202.65      186.81     17.92 o 
   7   9   9      482.75      446.62     22.28 o 
   8   9   9        0.62       -1.98     13.01 o 
   9   9   9      187.17      198.62     20.50 o 
  10   9   9       49.65       62.52     20.82 o 
  11   9   9        0.87       16.13     24.73 o 
  12   9   9       18.15      -23.81     36.10 o 
 -10  10   9      152.46      161.40     39.77 o 
  -9  10   9        1.63        6.54     29.38 o 
  -8  10   9       79.40       81.99     24.48 o 
  -7  10   9      230.62      219.75     41.51 o 
  -6  10   9        6.93        8.78     18.74 o 
  -5  10   9        2.07        4.32     20.58 o 
  -4  10   9      390.59      380.22     27.67 o 
  -3  10   9      589.28      548.03     30.17 o 
  -2  10   9       27.65       38.53     13.70 o 
  -1  10   9      488.79      488.02     24.09 o 
   0  10   9      239.74      236.52     16.71 o 
   1  10   9      327.77      335.15     19.08 o 
   2  10   9       48.24       50.55     16.29 o 
   3  10   9       17.99       10.99     12.29 o 
   4  10   9      676.56      708.80     28.48 o 
   5  10   9       81.54       79.11      9.58 o 
   6  10   9       56.13       57.07     12.04 o 
   7  10   9      214.05      218.27     18.04 o 
   8  10   9       37.09       35.12     14.61 o 
   9  10   9        2.75        3.81     20.38 o 
  10  10   9      188.64      183.08     25.33 o 
  11  10   9       76.03      100.19     38.10 o 
  12  10   9       16.87       67.06     38.84 o 
  -9  11   9       48.57      -16.52     29.33 o 
  -8  11   9       24.29       46.04     29.38 o 
  -7  11   9       10.38       16.34     30.19 o 
  -6  11   9       38.47       44.78     21.87 o 
  -5  11   9      259.37      261.67     28.77 o 
  -4  11   9      155.99      132.57     21.92 o 
  -3  11   9      851.16      857.77     36.55 o 
  -2  11   9      313.75      338.03     37.64 o 
  -1  11   9       93.22      105.77     16.40 o 
   0  11   9      496.69      484.68     24.45 o 
   1  11   9      147.65      165.00     17.99 o 
   2  11   9      192.00      208.98     27.08 o 
   3  11   9      710.60      697.56     27.98 o 
   4  11   9      865.99      931.29     33.28 o 
   5  11   9      255.61      251.90     41.60 o 
   6  11   9        7.09      -14.08     14.08 o 
   7  11   9      156.10      147.38     24.05 o 
   8  11   9      572.72      520.34     26.78 o 
   9  11   9      100.66       83.31     20.29 o 
  10  11   9       57.02       70.53     21.12 o 
  11  11   9      134.74      141.76     57.80 o 
  -8  12   9      123.46      165.90     35.08 o 
  -7  12   9       33.27      -16.94     25.48 o 
  -6  12   9       26.29       21.77     22.48 o 
  -5  12   9      390.17      367.37     29.73 o 
  -4  12   9      378.66      386.15     28.42 o 
  -3  12   9       81.61       78.87     39.33 o 
  -2  12   9      421.71      481.82     29.26 o 
  -1  12   9      348.45      332.15     25.60 o 
   0  12   9      317.91      324.98     25.81 o 
   1  12   9     2355.69     2311.96     93.14 o 
   2  12   9      475.39      495.67     30.56 o 
   3  12   9       13.59       17.23     14.47 o 
   4  12   9       33.55       33.27     15.10 o 
   5  12   9      949.04      889.30     42.94 o 
   6  12   9      246.78      238.36     30.11 o 
   7  12   9        0.91      -10.33     21.54 o 
   8  12   9      167.47      188.92     38.98 o 
   9  12   9      163.92      238.53     35.44 o 
  10  12   9       56.71       28.21     57.31 o 
  11  12   9      105.00       58.18     24.65 o 
  -7  13   9      103.25       78.29     31.09 o 
  -6  13   9        2.74       34.48     26.73 o 
  -5  13   9       11.11       -3.43     20.41 o 
  -4  13   9      475.00      503.05     32.20 o 
  -3  13   9       92.71       76.84     20.04 o 
  -2  13   9      440.41      444.67     28.96 o 
  -1  13   9      766.63      799.61     36.62 o 
   0  13   9        8.53        6.08     16.83 o 
   1  13   9       39.85       53.79     16.32 o 
   2  13   9      225.93      245.87     25.19 o 
   3  13   9      272.13      247.29     26.44 o 
   4  13   9        0.09       21.48     19.73 o 
   5  13   9      221.40      186.36     27.72 o 
   6  13   9      104.43      117.66     27.28 o 
   7  13   9       61.29       70.67     30.30 o 
   8  13   9       30.77      -26.96     29.79 o 
   9  13   9      274.09      323.22     53.78 o 
  10  13   9      214.17      310.83     55.18 o 
  -6  14   9       59.99       72.72     29.70 o 
  -5  14   9        4.30      -10.26     24.04 o 
  -4  14   9      142.20      133.86     24.30 o 
  -3  14   9      362.40      434.31     30.05 o 
  -2  14   9        0.75      -11.20     17.48 o 
  -1  14   9      111.77      144.03     22.63 o 
   0  14   9      293.19      300.44     25.87 o 
   1  14   9        8.72        0.11     17.57 o 
   2  14   9       89.90       74.46     46.55 o 
   3  14   9      262.43      294.66     28.78 o 
   4  14   9       35.28       58.68     21.93 o 
   5  14   9        3.12        5.98     21.87 o 
   6  14   9      202.49      234.16     32.95 o 
   7  14   9      231.96      344.33     47.33 o 
   8  14   9       27.03       26.64     37.13 o 
   9  14   9       14.78        7.89     37.64 o 
  -4  15   9       18.48       33.13     24.13 o 
  -3  15   9      175.97      202.38     27.98 o 
  -2  15   9      200.47      207.17     25.32 o 
  -1  15   9       43.19       68.84     21.34 o 
   0  15   9      178.38      184.24     24.72 o 
   1  15   9      269.29      266.76     30.60 o 
   2  15   9        1.78       21.41     20.67 o 
   3  15   9       44.01       45.76     22.81 o 
   4  15   9       86.38      111.00     26.15 o 
   5  15   9       69.80       98.04     46.62 o 
   6  15   9        1.30        0.84     31.46 o 
   7  15   9      112.26      138.75     41.30 o 
   8  15   9       25.63      -13.41     37.87 o 
  -2  16   9      175.34      212.87     30.26 o 
  -1  16   9       71.55       39.68     24.92 o 
   0  16   9       34.25        0.42     22.74 o 
   1  16   9      197.95      203.07     30.95 o 
   2  16   9       68.22       74.48     28.22 o 
   3  16   9       12.34       21.40     24.27 o 
   4  16   9      104.25      113.60     33.92 o 
   5  16   9       29.31       -5.15     30.81 o 
   6  16   9       47.38       77.78     38.05 o 
  -3 -12  10       64.97       84.88     47.71 o 
  -2 -12  10       36.09       91.38     35.86 o 
  -1 -12  10       70.45       74.08     35.58 o 
   0 -12  10      102.29       81.49     35.03 o 
  -6 -11  10      104.17       50.17     45.62 o 
  -5 -11  10        3.61       15.59     42.93 o 
  -4 -11  10       38.26       27.47     40.10 o 
  -3 -11  10      170.81      177.60     50.81 o 
  -2 -11  10       99.63      138.28     36.51 o 
  -1 -11  10      128.14      118.68     42.81 o 
   0 -11  10      199.36      204.82     48.49 o 
   1 -11  10      221.14      198.21     46.43 o 
   2 -11  10        8.05       23.05     32.13 o 
   3 -11  10       15.62        6.84     30.78 o 
  -7 -10  10       23.23       18.55     20.61 o 
  -6 -10  10      357.87      352.08     48.26 o 
  -5 -10  10       60.71       83.47     19.17 o 
  -4 -10  10        2.77       21.55     27.31 o 
  -3 -10  10      313.30      330.69     39.55 o 
  -2 -10  10      370.02      419.59     35.66 o 
  -1 -10  10      272.03      255.75     31.95 o 
   0 -10  10       17.63       28.27     22.74 o 
   1 -10  10       51.25       44.99     23.42 o 
   2 -10  10      202.56      190.46     32.11 o 
   3 -10  10        4.32       40.00     24.32 o 
   4 -10  10      158.51      184.08     75.50 o 
   5 -10  10      227.17      233.78     41.86 o 
  -9  -9  10       91.18      165.72     42.37 o 
  -8  -9  10      284.86      342.29     44.46 o 
  -7  -9  10      137.47       87.27     26.03 o 
  -6  -9  10       94.89       45.42     21.47 o 
  -5  -9  10      179.85      151.81     22.99 o 
  -4  -9  10      267.23      259.96     28.46 o 
  -3  -9  10       61.82       75.36     24.31 o 
  -2  -9  10       64.85       56.42     14.49 o 
  -1  -9  10      106.29      135.35     29.34 o 
   0  -9  10       68.19       93.16     24.27 o 
   1  -9  10       45.56       44.62     23.11 o 
   2  -9  10      247.30      254.28     30.09 o 
   3  -9  10       56.10       49.01     22.90 o 
   4  -9  10        5.89      -21.81     21.81 o 
   5  -9  10        4.64       -5.76     23.38 o 
   6  -9  10       84.92      132.68     51.51 o 
  -9  -8  10        6.94       49.33     35.83 o 
  -8  -8  10       96.69      122.37     37.45 o 
  -7  -8  10      429.11      458.63     31.76 o 
  -6  -8  10       99.43      103.17     22.08 o 
  -5  -8  10       15.03        9.90     15.18 o 
  -4  -8  10       62.53       65.67     16.21 o 
  -3  -8  10      259.30      295.09     20.48 o 
  -2  -8  10       13.90        9.47     14.45 o 
  -1  -8  10      349.70      394.11     22.38 o 
   0  -8  10       92.34       77.80     14.72 o 
   1  -8  10       69.72       69.19     13.75 o 
   2  -8  10       20.83       21.87     20.04 o 
   3  -8  10       96.71      154.65     26.54 o 
   4  -8  10       46.44       59.96     23.65 o 
   5  -8  10        0.22        6.36     27.62 o 
   6  -8  10       44.29       84.16     25.39 o 
   7  -8  10       53.07       69.93     26.82 o 
 -10  -7  10      205.48      194.35     48.40 o 
  -9  -7  10      142.60      164.46     41.21 o 
  -8  -7  10        5.20       28.12     31.19 o 
  -7  -7  10      125.61      124.22     27.00 o 
  -6  -7  10      843.27      842.45     31.78 o 
  -5  -7  10       30.02       37.64     15.38 o 
  -4  -7  10      224.98      234.50     31.91 o 
  -3  -7  10      590.44      639.96     32.55 o 
  -2  -7  10       58.07       55.03     15.72 o 
  -1  -7  10      115.46      130.93     17.96 o 
   0  -7  10      426.50      471.42     40.11 o 
   1  -7  10      202.82      207.02     18.47 o 
   2  -7  10        7.23       -5.26     13.00 o 
   3  -7  10       86.53       87.45     15.30 o 
   4  -7  10       71.11       73.75     14.50 o 
   5  -7  10       29.95       22.44     16.78 o 
   6  -7  10       29.33       22.48     21.23 o 
   7  -7  10      216.56      246.74     31.30 o 
   8  -7  10       96.62       67.39     25.56 o 
 -11  -6  10        0.88       -4.92     39.49 o 
 -10  -6  10       43.33       39.63     37.82 o 
  -9  -6  10      103.60      213.19     43.99 o 
  -8  -6  10        7.70       17.82     31.37 o 
  -7  -6  10       67.61       76.48     31.93 o 
  -6  -6  10     1894.65     1868.57     58.01 o 
  -5  -6  10       11.73       21.65     14.18 o 
  -4  -6  10        2.47       -8.08     12.48 o 
  -3  -6  10      483.08      481.00     27.49 o 
  -2  -6  10      525.98      520.94     25.22 o 
  -1  -6  10      193.27      193.23     18.65 o 
   0  -6  10        9.91        2.02     12.73 o 
   1  -6  10       14.78       16.22     13.47 o 
   2  -6  10       44.94       51.13     14.68 o 
   3  -6  10       28.00       19.46     13.93 o 
   4  -6  10      568.75      616.57     27.09 o 
   5  -6  10      251.11      331.84     22.27 o 
   6  -6  10       74.98       53.26     16.40 o 
   7  -6  10      122.12      118.52     22.91 o 
   8  -6  10      214.42      204.75     26.96 o 
   9  -6  10       15.88       27.73     17.77 o 
 -11  -5  10       88.17       94.76     43.39 o 
 -10  -5  10       21.01      -33.41     33.41 o 
  -9  -5  10      109.62      110.03     40.37 o 
  -8  -5  10      148.82      128.68     38.01 o 
  -7  -5  10      199.64      199.22     38.42 o 
  -6  -5  10       41.63       72.78     23.21 o 
  -5  -5  10      429.18      427.99     23.12 o 
  -4  -5  10      536.73      538.98     24.33 o 
  -3  -5  10       45.87       29.62     15.77 o 
  -2  -5  10      340.35      373.80     22.93 o 
  -1  -5  10       48.09       50.58     14.36 o 
   0  -5  10        4.27       -3.51     12.75 o 
   1  -5  10      531.15      551.50     24.96 o 
   2  -5  10     1379.58     1371.30     37.03 o 
   3  -5  10      327.43      305.39     20.99 o 
   4  -5  10       72.20       71.05     16.17 o 
   5  -5  10      257.52      312.52     22.09 o 
   6  -5  10      304.99      332.29     23.11 o 
   7  -5  10        3.33      -14.84     14.84 o 
   8  -5  10        5.59        7.64     16.89 o 
   9  -5  10       94.04      119.05     20.43 o 
  10  -5  10        4.36       20.40     20.91 o 
 -11  -4  10      393.87      340.11     54.99 o 
 -10  -4  10        6.31      -32.39     33.09 o 
  -9  -4  10      119.51      110.73     39.68 o 
  -8  -4  10       56.04       72.16     34.80 o 
  -7  -4  10       91.39       92.21     32.39 o 
  -6  -4  10       20.31       18.37     31.81 o 
  -5  -4  10     1422.94     1433.03    110.68 o 
  -4  -4  10      624.33      670.76     30.32 o 
  -3  -4  10        6.31       -2.27     13.57 o 
  -2  -4  10      770.15      725.93     31.67 o 
  -1  -4  10     2782.46     2673.79     70.48 o 
   0  -4  10     1985.31     1893.08     57.85 o 
   1  -4  10      103.44      115.95     18.51 o 
   2  -4  10      484.32      493.58     41.55 o 
   3  -4  10      501.90      548.93     25.17 o 
   4  -4  10      310.18      274.29     20.17 o 
   5  -4  10       48.74       50.83     15.94 o 
   6  -4  10       73.86       64.10     16.60 o 
   7  -4  10      184.34      172.14     20.16 o 
   8  -4  10       14.64       23.10     16.80 o 
   9  -4  10       73.25       82.88     19.65 o 
  10  -4  10      152.87      224.86     34.69 o 
 -12  -3  10        1.07       54.11     47.80 o 
 -11  -3  10      273.78      257.88     38.27 o 
 -10  -3  10      208.78      235.06     36.14 o 
  -9  -3  10       48.18       33.63     25.71 o 
  -8  -3  10      227.12      228.49     25.98 o 
  -7  -3  10      669.86      691.13     56.01 o 
  -6  -3  10      348.43      445.27     45.66 o 
  -5  -3  10       82.29       88.80     21.15 o 
  -4  -3  10      611.46      585.55     28.50 o 
  -3  -3  10      929.51      975.55     34.88 o 
  -2  -3  10      691.88      685.79     52.82 o 
  -1  -3  10      113.56       98.54     14.87 o 
   0  -3  10      611.72      645.74     25.37 o 
   1  -3  10      571.40      597.96     24.72 o 
   2  -3  10       41.46       44.49     13.01 o 
   3  -3  10      184.06      201.91     32.51 o 
   4  -3  10      859.44      822.26     30.67 o 
   5  -3  10       80.60       66.83     14.95 o 
   6  -3  10        7.61        8.27     13.83 o 
   7  -3  10      157.58      153.17     30.94 o 
   8  -3  10      165.01      171.47     25.71 o 
   9  -3  10        1.49        4.56     16.62 o 
  10  -3  10       20.85       40.11     19.05 o 
  11  -3  10       23.82       61.82     28.66 o 
 -12  -2  10      210.25      258.54     44.35 o 
 -11  -2  10       52.13       61.35     43.53 o 
 -10  -2  10      434.43      380.58     57.13 o 
  -9  -2  10      237.47      256.97     34.04 o 
  -8  -2  10       41.54       36.72     19.93 o 
  -7  -2  10      113.86      143.04     26.46 o 
  -6  -2  10      132.36      119.70     25.71 o 
  -5  -2  10      846.75      846.06     33.53 o 
  -4  -2  10      229.64      251.01     22.00 o 
  -3  -2  10      345.30      353.85     20.21 o 
  -2  -2  10      735.63      765.25     26.87 o 
  -1  -2  10       68.17       63.02     11.96 o 
   0  -2  10      240.37      258.27     18.21 o 
   1  -2  10      867.99      856.16     27.75 o 
   2  -2  10      284.64      267.63     18.40 o 
   3  -2  10      109.96       90.59     19.48 o 
   4  -2  10      807.35      718.62     26.71 o 
   5  -2  10      422.70      457.71     20.99 o 
   6  -2  10       24.02       24.17     11.77 o 
   7  -2  10      106.80      135.06     17.99 o 
   8  -2  10       14.12       34.78     16.08 o 
   9  -2  10       25.38       17.93     16.76 o 
  10  -2  10       28.08       16.92     21.20 o 
  11  -2  10      141.03      102.66     30.33 o 
 -12  -1  10      317.61      343.90     51.49 o 
 -11  -1  10       89.32       94.59     34.18 o 
 -10  -1  10      341.96      284.66     50.86 o 
  -9  -1  10      248.68      253.42     49.33 o 
  -8  -1  10      101.15      144.69     40.37 o 
  -7  -1  10       78.15       50.96     17.83 o 
  -6  -1  10      309.95      318.22     29.86 o 
  -5  -1  10     2811.02     2817.30     76.39 o 
  -4  -1  10     1914.43     1887.92     47.36 o 
  -3  -1  10       83.02       82.72     15.95 o 
  -2  -1  10      802.53      793.82     26.56 o 
  -1  -1  10      324.96      279.01     19.87 o 
   0  -1  10        4.71       20.29     10.08 o 
   1  -1  10      536.25      560.33     24.65 o 
   2  -1  10      399.23      426.68     18.53 o 
   3  -1  10        4.64       -4.77     10.86 o 
   4  -1  10      691.38      660.43     22.77 o 
   5  -1  10      309.22      332.44     18.04 o 
   6  -1  10       87.06       78.92     17.31 o 
   7  -1  10       61.70       63.23     13.88 o 
   8  -1  10      134.24      170.90     22.86 o 
   9  -1  10       66.82       99.10     21.79 o 
  10  -1  10       15.06      -19.44     32.38 o 
  11  -1  10      112.60       89.42     29.58 o 
  12  -1  10      240.44      186.18     43.53 o 
 -12   0  10      214.81      215.18     40.18 o 
 -11   0  10      306.69      346.32     41.78 o 
 -10   0  10        4.59       -9.55     25.54 o 
  -9   0  10      324.30      314.82     49.33 o 
  -8   0  10     1067.37     1084.19     73.88 o 
  -7   0  10      583.75      675.26    101.95 o 
  -6   0  10       10.64      -26.36     26.36 o 
  -5   0  10      550.56      516.85     33.80 o 
  -4   0  10      950.87      948.25     27.88 o 
  -3   0  10      268.86      329.93     15.51 o 
  -2   0  10       22.84       38.69      9.69 o 
  -1   0  10      394.31      437.56     23.32 o 
   0   0  10       50.92       58.29     10.61 o 
   1   0  10       48.27       52.10     10.50 o 
   2   0  10      739.80      729.88     24.57 o 
   3   0  10       85.81       80.44     10.68 o 
   4   0  10      435.60      454.13     17.65 o 
   5   0  10      310.28      341.65     17.84 o 
   6   0  10      685.02      731.14     27.74 o 
   7   0  10        6.32      -12.46     12.46 o 
   8   0  10      269.34      267.36     39.31 o 
   9   0  10      278.54      225.77     40.19 o 
  10   0  10      344.83      394.14     75.78 o 
  11   0  10       34.52        9.15     23.87 o 
  12   0  10       99.18       51.23     37.54 o 
 -12   1  10        6.05       35.38     33.01 o 
 -11   1  10      254.70      199.84     50.70 o 
 -10   1  10      602.66      587.19     57.94 o 
  -9   1  10       59.11       23.02     41.16 o 
  -8   1  10      245.91      263.12     30.05 o 
  -7   1  10      526.05      498.56     27.20 o 
  -6   1  10       13.86       10.30     12.46 o 
  -5   1  10      124.24      137.37     21.59 o 
  -4   1  10       26.69       29.95     10.49 o 
  -3   1  10      371.17      389.97     16.36 o 
  -2   1  10      370.55      377.57     16.07 o 
  -1   1  10      472.89      464.91     17.18 o 
   0   1  10      799.00      801.44     24.70 o 
   1   1  10      232.74      235.36     12.94 o 
   2   1  10      930.94      861.18     28.80 o 
   3   1  10      348.93      350.39     19.21 o 
   4   1  10     1190.11     1146.76     32.08 o 
   5   1  10       95.10      108.09     15.13 o 
   6   1  10      207.70      217.39     25.73 o 
   7   1  10      155.51      154.86     20.15 o 
   8   1  10       22.29       -9.09     24.97 o 
   9   1  10        1.88       -0.41     20.88 o 
  10   1  10      157.81      190.74     30.10 o 
  11   1  10       45.75       56.22     27.22 o 
  12   1  10        2.74      -12.81     34.34 o 
 -12   2  10       52.83       58.38     39.12 o 
 -11   2  10      131.47      126.20     30.65 o 
 -10   2  10      541.14      544.19     41.00 o 
  -9   2  10      288.19      339.59     30.77 o 
  -8   2  10       90.96      103.42     19.93 o 
  -7   2  10      585.80      660.30     30.26 o 
  -6   2  10      521.77      558.30     23.62 o 
  -5   2  10      449.70      483.55     24.40 o 
  -4   2  10        6.42        2.20     10.09 o 
  -3   2  10      888.60      898.37     24.93 o 
  -2   2  10      473.41      480.34     17.32 o 
  -1   2  10      879.02      840.83     20.18 o 
   0   2  10      459.82      448.24     17.27 o 
   1   2  10     1606.38     1538.62     28.01 o 
   2   2  10      897.92      947.71     28.74 o 
   3   2  10       53.26       32.91      8.99 o 
   4   2  10       40.12       28.67     12.19 o 
   5   2  10      406.93      435.93     21.89 o 
   6   2  10        9.10       11.32     12.44 o 
   7   2  10      368.04      386.16     25.11 o 
   8   2  10       35.91       54.27     20.64 o 
   9   2  10       44.08       44.93     22.75 o 
  10   2  10      171.94      177.02     30.70 o 
  11   2  10      252.63      295.50     36.19 o 
  12   2  10      115.97       92.49     30.21 o 
 -12   3  10      216.15      185.87     32.73 o 
 -11   3  10       49.02       72.85     27.53 o 
 -10   3  10      361.54      332.27     27.95 o 
  -9   3  10      881.71      822.12     39.42 o 
  -8   3  10      111.49      104.10     24.63 o 
  -7   3  10      119.50      100.82     18.17 o 
  -6   3  10     1091.91     1118.17     58.44 o 
  -5   3  10     2075.83     2085.71     42.21 o 
  -4   3  10       88.22       86.66     12.44 o 
  -3   3  10       22.78       35.79      9.09 o 
  -2   3  10      258.74      238.99     13.52 o 
  -1   3  10      634.57      637.32     19.85 o 
   0   3  10        8.16       -2.82      7.93 o 
   1   3  10     1354.40     1290.11     27.82 o 
   2   3  10      849.32      807.29     20.47 o 
   3   3  10       47.53       49.88      9.56 o 
   4   3  10      302.56      289.40     15.35 o 
   5   3  10     1743.30     1725.76     35.18 o 
   6   3  10      647.78      657.10     26.25 o 
   7   3  10      319.26      307.13     20.82 o 
   8   3  10      163.10      172.90     44.95 o 
   9   3  10       95.21      107.09     21.61 o 
  10   3  10        1.63      -19.43     29.95 o 
  11   3  10      233.52      255.92     38.87 o 
  12   3  10      151.76      146.70     33.52 o 
 -12   4  10      115.41      164.81     44.50 o 
 -11   4  10      206.84      199.21     25.73 o 
 -10   4  10       50.36       90.20     29.61 o 
  -9   4  10      587.49      576.19     30.42 o 
  -8   4  10      763.17      785.90     33.40 o 
  -7   4  10      147.52      133.26     18.80 o 
  -6   4  10      199.03      211.09     19.44 o 
  -5   4  10     1007.45      990.03     32.91 o 
  -4   4  10      599.25      613.39     20.05 o 
  -3   4  10        4.11        3.47      9.49 o 
  -2   4  10       18.99       23.64      8.87 o 
  -1   4  10      630.29      659.64     20.05 o 
   0   4  10       79.68       79.10     10.51 o 
   1   4  10      291.25      301.36     16.77 o 
   2   4  10      540.73      520.87     18.56 o 
   3   4  10     1328.09     1296.98     30.39 o 
   4   4  10      291.78      321.96     16.56 o 
   5   4  10      161.27      184.95     22.66 o 
   6   4  10       41.56       49.31     13.74 o 
   7   4  10      279.50      289.15     72.49 o 
   8   4  10      187.29      168.85     33.74 o 
   9   4  10      123.58       99.02     25.96 o 
  10   4  10       39.85       31.76     25.73 o 
  11   4  10       54.98       62.38     29.07 o 
  12   4  10      229.80      227.51     30.94 o 
 -11   5  10      303.17      276.77     28.75 o 
 -10   5  10       71.88       99.06     20.89 o 
  -9   5  10        3.94       -3.02     16.56 o 
  -8   5  10      154.67      106.27     18.63 o 
  -7   5  10       23.82       29.63     15.59 o 
  -6   5  10        5.23        7.30     13.21 o 
  -5   5  10      455.07      449.01     23.58 o 
  -4   5  10      306.36      278.61     16.39 o 
  -3   5  10       15.52       22.96      8.97 o 
  -2   5  10        5.52       13.85      8.60 o 
  -1   5  10       19.93       23.90      8.76 o 
   0   5  10      679.12      634.91     19.82 o 
   1   5  10      147.80      141.48     13.53 o 
   2   5  10       16.80       17.72      8.80 o 
   3   5  10      111.06      144.16     12.60 o 
   4   5  10     1085.25     1048.07     26.57 o 
   5   5  10     1376.90     1281.13     33.76 o 
   6   5  10     1294.32     1277.47     31.10 o 
   7   5  10       93.89      122.51     19.85 o 
   8   5  10        3.80      -11.73     19.62 o 
   9   5  10      246.35      191.46     36.13 o 
  10   5  10      460.78      527.12     42.11 o 
  11   5  10      134.11      178.95     34.68 o 
  12   5  10       34.54       51.93     31.97 o 
 -11   6  10       11.91      -29.14     32.07 o 
 -10   6  10      346.32      346.06     22.89 o 
  -9   6  10      323.24      360.61     22.79 o 
  -8   6  10        3.17      -10.23     13.84 o 
  -7   6  10       33.64       29.51     14.19 o 
  -6   6  10     1229.28     1209.28     47.49 o 
  -5   6  10        5.55        9.22     13.97 o 
  -4   6  10      222.58      201.86     16.76 o 
  -3   6  10      109.77      127.73     12.90 o 
  -2   6  10       26.84       29.29      8.14 o 
  -1   6  10       19.80       21.75      9.00 o 
   0   6  10     1938.27     1965.92     34.63 o 
   1   6  10      156.74      138.20     12.16 o 
   2   6  10      288.11      252.35     16.46 o 
   3   6  10     1360.74     1329.85     30.12 o 
   4   6  10      859.01      858.86     35.67 o 
   5   6  10      510.81      452.71     19.30 o 
   6   6  10       13.57       -1.46     11.67 o 
   7   6  10     1082.88     1068.21     42.81 o 
   8   6  10      911.86     1007.01     81.42 o 
   9   6  10       97.73       78.56     25.45 o 
  10   6  10      258.65      311.35     36.20 o 
  11   6  10      238.28      289.37     38.45 o 
  12   6  10      183.45      193.03     37.39 o 
 -11   7  10       42.78       48.22     35.87 o 
 -10   7  10      518.03      523.98     42.40 o 
  -9   7  10      443.88      420.28     37.51 o 
  -8   7  10      382.97      374.42     33.86 o 
  -7   7  10      143.68      118.31     23.91 o 
  -6   7  10      778.89      737.96     38.89 o 
  -5   7  10      925.41      948.16     41.38 o 
  -4   7  10     1128.01     1090.48     26.39 o 
  -3   7  10      190.17      190.58     12.34 o 
  -2   7  10      265.59      266.99     16.14 o 
  -1   7  10        7.96       12.05      7.33 o 
   0   7  10       40.64       38.91      9.52 o 
   1   7  10     1119.57     1113.21     25.77 o 
   2   7  10      794.18      794.40     24.32 o 
   3   7  10      633.14      585.94     24.33 o 
   4   7  10       31.10       24.97      9.92 o 
   5   7  10     2017.78     1917.57     45.53 o 
   6   7  10       86.92       92.84     14.83 o 
   7   7  10      344.37      330.27     26.54 o 
   8   7  10      261.08      304.80     22.20 o 
   9   7  10      564.72      642.63     43.11 o 
  10   7  10        0.42        5.33     23.03 o 
  11   7  10      520.16      535.17     93.97 o 
  12   7  10      320.15      370.55     60.05 o 
 -10   8  10      147.33      127.29     37.54 o 
  -9   8  10      332.31      361.13     62.58 o 
  -8   8  10      339.76      291.33     32.28 o 
  -7   8  10      140.37      144.19     26.11 o 
  -6   8  10      545.47      594.59     53.53 o 
  -5   8  10     1418.68     1305.47     47.97 o 
  -4   8  10       69.14       73.19     27.38 o 
  -3   8  10      100.62       71.01     18.74 o 
  -2   8  10       27.67       34.09     13.41 o 
  -1   8  10      123.96      102.09     19.03 o 
   0   8  10       75.79       83.79     12.95 o 
   1   8  10       62.77       46.16      9.20 o 
   2   8  10      802.93      828.42     24.38 o 
   3   8  10      429.63      430.82     18.83 o 
   4   8  10       23.50        4.14     10.79 o 
   5   8  10     1061.55     1019.24     29.56 o 
   6   8  10       40.10       49.43     13.67 o 
   7   8  10        8.46       10.28     13.58 o 
   8   8  10      317.71      319.25     24.44 o 
   9   8  10      449.28      466.32     31.47 o 
  10   8  10       70.82       42.17     27.05 o 
  11   8  10      154.64      116.62     30.41 o 
  12   8  10       59.51       61.35     43.76 o 
 -10   9  10       82.01       86.97     38.98 o 
  -9   9  10       45.87       41.67     32.99 o 
  -8   9  10      262.40      249.17    107.92 o 
  -7   9  10      437.44      439.14     34.28 o 
  -6   9  10        2.53      -28.75     33.23 o 
  -5   9  10      608.53      569.06     33.97 o 
  -4   9  10      428.33      439.19     30.42 o 
  -3   9  10       51.11       37.08     21.21 o 
  -2   9  10       96.61      107.92     16.26 o 
  -1   9  10      151.38      168.13     18.12 o 
   0   9  10      684.97      692.23     27.99 o 
   1   9  10      321.38      305.52     18.73 o 
   2   9  10       27.64       -2.52     26.52 o 
   3   9  10      126.29      135.06     12.09 o 
   4   9  10       17.47        7.04     13.46 o 
   5   9  10      237.61      222.20     16.85 o 
   6   9  10      246.40      258.95     18.87 o 
   7   9  10       87.50       76.93     18.50 o 
   8   9  10       19.80       -1.85     14.16 o 
   9   9  10      145.48      185.15     27.74 o 
  10   9  10      111.72      161.58     31.47 o 
  11   9  10        4.09       10.44     34.20 o 
  12   9  10       32.70       26.17     41.30 o 
  -9  10  10        6.76       47.43     32.95 o 
  -8  10  10       11.15       22.18     30.16 o 
  -7  10  10      310.37      324.08     32.20 o 
  -6  10  10      208.25      219.31     27.81 o 
  -5  10  10       48.67       58.34     21.07 o 
  -4  10  10      563.36      530.10     33.01 o 
  -3  10  10      223.11      284.95     26.30 o 
  -2  10  10       68.44      126.75     20.70 o 
  -1  10  10      164.82      166.42     18.82 o 
   0  10  10       35.31       54.65     15.12 o 
   1  10  10      141.70      131.19     17.70 o 
   2  10  10       16.09       -2.89     15.46 o 
   3  10  10       49.92       29.92     14.15 o 
   4  10  10      190.67      170.03     23.62 o 
   5  10  10      276.64      287.74     16.33 o 
   6  10  10      117.95       97.82     22.72 o 
   7  10  10      158.45      173.93     20.87 o 
   8  10  10       66.56       52.16     18.93 o 
   9  10  10       47.64       11.31     18.39 o 
  10  10  10      148.94      168.08     38.83 o 
  11  10  10      134.19      151.24     42.42 o 
  -8  11  10       37.66        0.56     29.19 o 
  -7  11  10       22.65        4.22     27.75 o 
  -6  11  10      354.06      391.09     32.99 o 
  -5  11  10       74.23       83.16     40.28 o 
  -4  11  10       20.51       11.34     18.46 o 
  -3  11  10      175.86      165.65     29.61 o 
  -2  11  10       22.00       24.49     22.48 o 
  -1  11  10       80.77       72.97     19.43 o 
   0  11  10       81.05       52.45     18.62 o 
   1  11  10      258.14      301.09     22.98 o 
   2  11  10      211.08      172.77     22.66 o 
   3  11  10       44.44       26.29     14.50 o 
   4  11  10      282.71      274.11     22.48 o 
   5  11  10      523.67      519.24     34.18 o 
   6  11  10      127.72      121.42     43.16 o 
   7  11  10      139.15      137.34     18.04 o 
   8  11  10      301.62      284.22     23.41 o 
   9  11  10      196.85      204.72     32.13 o 
  10  11  10      105.91       55.64     31.46 o 
  11  11  10      243.76      157.50     39.86 o 
  -7  12  10       95.30       71.79     31.00 o 
  -6  12  10      124.73      129.80     31.70 o 
  -5  12  10      160.62      169.63     25.78 o 
  -4  12  10       92.38       80.01     22.33 o 
  -3  12  10      216.74      248.87     27.26 o 
  -2  12  10      354.38      346.66     28.53 o 
  -1  12  10      100.94      114.51     21.20 o 
   0  12  10      250.74      283.84     26.54 o 
   1  12  10      386.37      401.53     25.64 o 
   2  12  10      609.56      573.14     33.54 o 
   3  12  10       55.94       47.18     19.92 o 
   4  12  10       71.52       76.45     27.29 o 
   5  12  10      839.30      754.21     41.94 o 
   6  12  10       47.73       42.41     44.67 o 
   7  12  10        0.48        6.89     23.45 o 
   8  12  10      382.67      420.27     40.86 o 
   9  12  10      134.53      132.97     20.69 o 
  10  12  10       36.68       66.14     22.72 o 
  -6  13  10        5.31        7.80     28.31 o 
  -5  13  10      155.61      126.41     30.30 o 
  -4  13  10      123.93      159.55     25.80 o 
  -3  13  10       23.40      -11.00     18.80 o 
  -2  13  10      458.37      428.97     31.06 o 
  -1  13  10      208.02      290.40     38.24 o 
   0  13  10       28.03        6.97     23.04 o 
   1  13  10      189.06      208.61     25.22 o 
   2  13  10       10.36       27.39     19.27 o 
   3  13  10      115.13      118.01     23.68 o 
   4  13  10       60.01       72.00     43.99 o 
   5  13  10       46.20       80.22     25.42 o 
   6  13  10      289.04      324.66     34.73 o 
   7  13  10       94.56       71.77     27.87 o 
   8  13  10        0.45       -9.84     33.04 o 
   9  13  10      139.42      110.82     45.57 o 
  -5  14  10       11.34       -7.05     26.54 o 
  -4  14  10      221.01      249.71     34.06 o 
  -3  14  10      145.02      161.36     26.08 o 
  -2  14  10       14.04       12.93     20.60 o 
  -1  14  10        4.63        5.17     19.87 o 
   0  14  10       54.95       18.78     20.66 o 
   1  14  10        7.27       -9.05     19.76 o 
   2  14  10       18.18       12.72     20.33 o 
   3  14  10       12.66       28.24     22.07 o 
   4  14  10       74.23       67.20     24.56 o 
   5  14  10       15.17       -4.06     22.03 o 
   6  14  10      149.75      169.48     38.96 o 
   7  14  10      302.31      364.94     50.03 o 
   8  14  10      135.76      140.98     45.57 o 
  -3  15  10       51.07       31.79     26.50 o 
  -2  15  10       97.74      101.07     28.54 o 
  -1  15  10       21.61       -7.70     23.99 o 
   0  15  10      189.73      198.09     27.25 o 
   1  15  10       39.35       16.66     25.11 o 
   2  15  10       20.92       16.75     25.85 o 
   3  15  10       10.47        5.18     21.88 o 
   4  15  10      138.42      152.98     28.39 o 
   5  15  10       80.19       91.56     33.09 o 
   6  15  10       11.60      -17.96     30.81 o 
   7  15  10       93.05       72.77     39.96 o 
  -1  16  10       20.08       30.54     25.66 o 
   0  16  10       49.71       25.62     27.01 o 
   1  16  10      101.44       44.50     29.00 o 
   2  16  10       10.59       42.55     28.77 o 
   3  16  10       29.81      -33.97     33.97 o 
   4  16  10       17.43       31.79     31.28 o 
  -3 -11  11      102.83        0.23     44.97 o 
  -2 -11  11      135.45      210.35     42.62 o 
  -1 -11  11        0.48      -11.00     38.01 o 
   0 -11  11       51.00       -8.80     30.91 o 
  -6 -10  11      172.40      210.56     56.94 o 
  -5 -10  11       60.79       55.67     64.64 o 
  -4 -10  11        3.87       12.34     41.49 o 
  -3 -10  11      174.79      139.45     50.54 o 
  -2 -10  11      120.63      169.82     37.39 o 
  -1 -10  11       75.86       72.36     33.38 o 
   0 -10  11        9.99       12.17     28.72 o 
   1 -10  11      176.47      188.71     76.99 o 
   2 -10  11      264.87      228.03     41.02 o 
   3 -10  11        4.79       28.81     30.58 o 
  -7  -9  11      110.80      115.46     29.55 o 
  -6  -9  11       40.55       50.22     23.29 o 
  -5  -9  11      240.02      237.19     29.90 o 
  -4  -9  11       46.48       38.44     20.02 o 
  -3  -9  11       36.21       64.44     23.58 o 
  -2  -9  11       31.89       30.90     15.72 o 
  -1  -9  11      485.18      477.55     51.04 o 
   0  -9  11       28.09       26.92     23.06 o 
   1  -9  11       17.15        6.27     22.88 o 
   2  -9  11      137.40       92.58     26.85 o 
   3  -9  11      125.02      115.83     34.56 o 
   4  -9  11       79.44       53.77     34.99 o 
   5  -9  11       39.59       38.28     32.39 o 
  -8  -8  11       26.44       41.30     35.50 o 
  -7  -8  11      369.09      419.28     48.36 o 
  -6  -8  11      421.42      436.46     31.72 o 
  -5  -8  11       31.41       23.52     20.31 o 
  -4  -8  11       17.31      -17.90     17.90 o 
  -3  -8  11       67.24       45.50     19.46 o 
  -2  -8  11        8.91        2.38     15.90 o 
  -1  -8  11      198.49      175.16     19.90 o 
   0  -8  11      333.67      368.09     30.74 o 
   1  -8  11        4.84       29.37     14.57 o 
   2  -8  11        5.76       -2.85     16.60 o 
   3  -8  11       95.10      138.18     27.38 o 
   4  -8  11      143.32      119.90     27.62 o 
   5  -8  11        1.74       12.60     24.07 o 
   6  -8  11       73.37       52.23     33.75 o 
  -9  -7  11      319.87      358.58     52.02 o 
  -8  -7  11      131.48      153.74     41.95 o 
  -7  -7  11      151.73      118.94     34.76 o 
  -6  -7  11      505.35      535.66     39.22 o 
  -5  -7  11        9.34       -3.46     18.29 o 
  -4  -7  11      125.54      124.05     33.65 o 
  -3  -7  11      369.34      381.69     27.76 o 
  -2  -7  11      147.61      152.22     21.21 o 
  -1  -7  11       22.07        8.70     14.97 o 
   0  -7  11      107.21       99.93     17.28 o 
   1  -7  11      138.20      167.58     26.74 o 
   2  -7  11        6.63      -11.78     14.47 o 
   3  -7  11      157.37      170.99     20.37 o 
   4  -7  11      324.05      356.37     22.51 o 
   5  -7  11       68.14       41.43     14.94 o 
   6  -7  11        1.14      -10.22     22.66 o 
   7  -7  11       99.72      124.27     35.56 o 
 -10  -6  11       20.36       51.46     41.30 o 
  -9  -6  11      392.20      425.13     55.13 o 
  -8  -6  11      124.68      122.42     40.33 o 
  -7  -6  11       31.01       20.05     33.55 o 
  -6  -6  11     1768.22     1752.95     63.69 o 
  -5  -6  11      273.97      267.55     26.64 o 
  -4  -6  11      121.67      149.76     29.90 o 
  -3  -6  11      387.94      412.08     52.38 o 
  -2  -6  11      145.62      129.39     18.45 o 
  -1  -6  11      132.09      156.14     30.13 o 
   0  -6  11      383.46      447.63     24.78 o 
   1  -6  11      374.31      393.47     23.68 o 
   2  -6  11       77.98       82.86     17.53 o 
   3  -6  11        5.94       12.47     15.59 o 
   4  -6  11      266.92      274.84     21.97 o 
   5  -6  11      374.60      362.23     24.36 o 
   6  -6  11       54.81       55.78     18.02 o 
   7  -6  11        5.01       -7.29     16.73 o 
   8  -6  11      174.40      251.79     22.85 o 
 -10  -5  11       49.39       64.60     42.23 o 
  -9  -5  11       72.63       81.68     39.82 o 
  -8  -5  11      430.26      448.75     52.53 o 
  -7  -5  11        5.16       31.23     31.46 o 
  -6  -5  11      349.31      329.38     32.15 o 
  -5  -5  11      595.15      617.71     39.42 o 
  -4  -5  11       49.72       46.57     18.93 o 
  -3  -5  11        3.37       -9.21     24.35 o 
  -2  -5  11      395.96      364.98     50.29 o 
  -1  -5  11      814.29      894.72     32.38 o 
   0  -5  11       24.31       18.89     14.64 o 
   1  -5  11       76.97       49.25     15.75 o 
   2  -5  11      663.45      733.37     29.58 o 
   3  -5  11      327.08      332.88     23.19 o 
   4  -5  11       27.77       43.02     16.05 o 
   5  -5  11      309.32      294.60     28.76 o 
   6  -5  11      227.54      243.22     22.85 o 
   7  -5  11       89.37       66.23     19.05 o 
   8  -5  11        1.48       34.84     18.84 o 
   9  -5  11      176.92      214.16     46.86 o 
 -11  -4  11      196.21      206.42     51.70 o 
 -10  -4  11       58.25      107.11     43.02 o 
  -9  -4  11        0.16      -18.05     33.27 o 
  -8  -4  11       42.84       17.40     31.09 o 
  -7  -4  11      574.83      566.25     53.65 o 
  -6  -4  11      428.92      486.48     48.87 o 
  -5  -4  11      468.43      451.36     33.82 o 
  -4  -4  11      408.38      482.89     36.29 o 
  -3  -4  11       91.98      158.86     20.73 o 
  -2  -4  11      160.93      137.59     29.82 o 
  -1  -4  11     1612.04     1634.62     41.55 o 
   0  -4  11     2284.74     2189.59     54.75 o 
   1  -4  11      161.32      176.25     18.79 o 
   2  -4  11        6.78        1.15     13.82 o 
   3  -4  11      395.04      466.19     25.06 o 
   4  -4  11      493.99      496.48     25.99 o 
   5  -4  11        3.50       -6.77     14.62 o 
   6  -4  11       21.11       23.27     16.38 o 
   7  -4  11      122.40      156.54     21.32 o 
   8  -4  11      123.83      143.84     22.89 o 
   9  -4  11       57.26       69.50     30.96 o 
  10  -4  11      109.98      105.18     30.84 o 
 -11  -3  11      193.67      282.80     61.40 o 
 -10  -3  11      252.76      331.02     40.63 o 
  -9  -3  11      210.96      209.39     45.76 o 
  -8  -3  11       20.16      -30.12     30.12 o 
  -6  -3  11      447.39      398.54     44.69 o 
  -5  -3  11       16.50        8.66     18.55 o 
  -4  -3  11     1150.91     1121.15     62.88 o 
  -3  -3  11     3291.90     3212.98     82.89 o 
  -2  -3  11     1016.50     1036.27     37.26 o 
  -1  -3  11      133.20      167.33     17.85 o 
   0  -3  11     1296.01     1356.69     62.43 o 
   1  -3  11      739.00      743.85     33.97 o 
   2  -3  11      196.85      168.60     18.31 o 
   3  -3  11       26.16        4.85     20.14 o 
   4  -3  11      604.19      539.88     29.93 o 
   5  -3  11       80.01       90.54     17.00 o 
   6  -3  11        2.54      -14.23     14.23 o 
   7  -3  11      158.67      169.57     20.69 o 
   8  -3  11      241.88      239.36     23.45 o 
   9  -3  11      123.25      120.28     35.99 o 
  10  -3  11       71.21      100.02     25.49 o 
 -11  -2  11       18.28       77.08     46.73 o 
 -10  -2  11      348.01      326.79     55.64 o 
  -9  -2  11      246.71      356.40     57.59 o 
  -8  -2  11      303.24      254.64     29.19 o 
  -7  -2  11      102.88       61.82     24.94 o 
  -6  -2  11     1337.21     1307.06     54.51 o 
  -5  -2  11     2389.49     2496.24     93.21 o 
  -4  -2  11       93.76       65.92     27.56 o 
  -3  -2  11      816.21      821.74     34.06 o 
  -2  -2  11      960.04     1002.45     43.59 o 
  -1  -2  11      174.95      154.90     16.91 o 
   0  -2  11      494.94      549.92     36.79 o 
   1  -2  11      837.86      851.91     29.23 o 
   2  -2  11      511.78      525.20     24.40 o 
   3  -2  11        5.31        2.15     12.71 o 
   4  -2  11      279.40      288.17     20.62 o 
   5  -2  11     1054.57     1049.12     34.51 o 
   6  -2  11      190.15      186.49     20.10 o 
   7  -2  11       35.70       -7.31     15.00 o 
   8  -2  11      112.61      160.20     23.69 o 
   9  -2  11       72.84       69.78     29.56 o 
  10  -2  11        0.42       -1.32     41.84 o 
  11  -2  11      140.45      122.51     41.16 o 
 -11  -1  11      170.14      152.14     38.33 o 
 -10  -1  11        1.09       -6.40     36.34 o 
  -9  -1  11       39.05       -8.59     37.08 o 
  -8  -1  11      296.01      251.35     35.09 o 
  -7  -1  11      389.15      420.13     39.22 o 
  -6  -1  11       47.34       60.40     23.68 o 
  -5  -1  11      584.03      626.33     68.66 o 
  -4  -1  11      171.52      185.17     20.67 o 
  -3  -1  11      163.66      173.47     20.14 o 
  -2  -1  11     1271.84     1218.18     39.24 o 
  -1  -1  11     1017.33     1128.50     38.26 o 
   0  -1  11       40.54       72.40     12.88 o 
   1  -1  11      590.83      657.99     28.14 o 
   2  -1  11      109.98      121.83     15.77 o 
   3  -1  11      302.85      300.28     22.59 o 
   4  -1  11      164.18      159.28     19.97 o 
   5  -1  11      485.03      527.35     28.71 o 
   6  -1  11       12.55       -2.28     41.77 o 
   7  -1  11        6.02       34.91     21.03 o 
   8  -1  11       16.59        9.92     22.85 o 
   9  -1  11      395.40      404.07     76.20 o 
  10  -1  11       19.17       65.81     31.39 o 
  11  -1  11       47.23       33.64     28.91 o 
 -11   0  11      272.41      334.64     59.31 o 
 -10   0  11      104.56      152.21     34.25 o 
  -9   0  11        5.15       -0.19     34.39 o 
  -8   0  11       72.79      102.98     40.00 o 
  -7   0  11      660.86      588.57     40.54 o 
  -6   0  11        0.90      -26.96     26.96 o 
  -5   0  11       97.41      132.07     53.99 o 
  -4   0  11      979.92      928.80     40.16 o 
  -3   0  11      539.81      543.93     27.75 o 
  -2   0  11      235.42      220.77     20.43 o 
  -1   0  11     2100.51     2086.59     51.03 o 
   0   0  11       21.27        7.81     19.00 o 
   1   0  11       20.80       22.54     14.45 o 
   2   0  11      155.51      151.19     19.17 o 
   3   0  11       26.85       45.54     13.41 o 
   4   0  11       24.63        8.36     12.55 o 
   5   0  11      202.96      272.64     60.86 o 
   6   0  11      151.32      185.74     26.48 o 
   7   0  11      444.54      424.56     52.35 o 
   8   0  11       16.55       14.88     21.67 o 
   9   0  11      118.62       71.51     25.75 o 
  10   0  11      173.46      225.27     32.67 o 
  11   0  11       47.27       47.57     27.55 o 
 -11   1  11      280.65      259.46     55.32 o 
 -10   1  11      915.13      831.93     71.37 o 
  -9   1  11      267.32      262.01     46.68 o 
  -8   1  11       28.28       83.62     38.33 o 
  -7   1  11      338.09      334.95     61.72 o 
  -6   1  11      347.51      384.40     33.85 o 
  -5   1  11      195.61      172.32     49.03 o 
  -4   1  11      475.83      482.57     32.21 o 
  -3   1  11     2965.83     2957.35     46.67 o 
  -2   1  11      406.04      398.04     17.54 o 
  -1   1  11      614.61      598.00     23.50 o 
   0   1  11     1943.88     1991.94     42.67 o 
   1   1  11      206.11      169.79     16.63 o 
   2   1  11      151.61      128.49     15.47 o 
   3   1  11       86.42      112.57     15.50 o 
   4   1  11     1528.20     1445.17     37.94 o 
   5   1  11      182.49      186.50     21.79 o 
   6   1  11      228.87      211.35     23.41 o 
   7   1  11     1001.12      942.02     46.60 o 
   8   1  11      313.28      254.90     31.65 o 
   9   1  11       33.04       14.19     23.80 o 
  10   1  11      273.66      261.89     34.29 o 
  11   1  11      140.05      162.96     32.54 o 
  12   1  11       49.03       16.10     36.57 o 
 -11   2  11        6.15       42.51     41.44 o 
 -10   2  11      435.11      605.23     62.28 o 
  -9   2  11      218.32      370.46     52.86 o 
  -8   2  11        8.88       45.78     24.43 o 
  -7   2  11      417.38      438.90     27.11 o 
  -6   2  11      949.94      974.07     40.43 o 
  -5   2  11     1632.06     1588.32     37.54 o 
  -4   2  11       69.00       77.25     14.02 o 
  -3   2  11     2260.20     2265.48     39.44 o 
  -2   2  11     3585.07     3576.43     52.80 o 
  -1   2  11       55.64       71.33     17.31 o 
   0   2  11      671.79      666.27     21.78 o 
   1   2  11     1393.78     1351.72     27.58 o 
   2   2  11      835.89      859.50     22.72 o 
   3   2  11      156.04      119.38     15.29 o 
   4   2  11      971.34      943.52     44.90 o 
   5   2  11      951.28      973.88     37.03 o 
   6   2  11      101.98       83.17     22.08 o 
   7   2  11      151.04      163.67     34.38 o 
   8   2  11      121.17       94.16     21.54 o 
   9   2  11        7.92       13.17     22.92 o 
  10   2  11       55.92       58.36     25.99 o 
  11   2  11      130.20      158.20     33.50 o 
  12   2  11       93.42      -16.61     37.36 o 
 -11   3  11       12.31       38.44     27.43 o 
 -10   3  11      246.43      231.01     33.24 o 
  -9   3  11      579.40      618.23     33.41 o 
  -8   3  11      216.60      264.02     25.08 o 
  -7   3  11       45.10       65.60     25.36 o 
  -6   3  11      792.72      779.22     32.55 o 
  -5   3  11      970.98      965.44     29.82 o 
  -4   3  11      144.55      145.98     15.55 o 
  -3   3  11      136.75      132.04     14.62 o 
  -2   3  11     2065.47     2112.93     37.74 o 
  -1   3  11     2158.63     2031.48     36.90 o 
   0   3  11      271.82      251.63     22.91 o 
   1   3  11      478.10      464.30     21.62 o 
   2   3  11      247.48      227.40     15.12 o 
   3   3  11      165.06      179.97     15.58 o 
   4   3  11      161.01      175.98     17.28 o 
   5   3  11      409.98      487.56     28.09 o 
   6   3  11       25.82       33.49     17.35 o 
   7   3  11       70.79       84.75     26.42 o 
   8   3  11      131.29       98.64     21.18 o 
   9   3  11       56.44       42.18     19.82 o 
  10   3  11        1.86       -9.00     20.46 o 
  11   3  11       74.08       83.43     29.51 o 
  12   3  11      116.73      155.09     48.31 o 
 -11   4  11       98.91       75.61     23.23 o 
 -10   4  11       59.12       56.50     21.72 o 
  -9   4  11       86.68      115.20     22.52 o 
  -8   4  11      226.72      232.65     23.65 o 
  -7   4  11       10.48       32.33     16.73 o 
  -6   4  11        3.70       19.04     20.91 o 
  -5   4  11       60.08       48.39     15.78 o 
  -4   4  11      775.45      816.95     24.17 o 
  -3   4  11     1844.72     1780.36     38.30 o 
  -2   4  11      341.03      377.09     17.22 o 
  -1   4  11     2112.22     2055.38     37.28 o 
   0   4  11      673.31      634.17     21.11 o 
   1   4  11      370.64      363.08     19.06 o 
   2   4  11      387.99      373.60     21.91 o 
   3   4  11      549.53      555.06     24.93 o 
   4   4  11       81.27       84.85     12.33 o 
   5   4  11      178.17      163.54     24.81 o 
   6   4  11      505.93      454.35     34.93 o 
   7   4  11      523.42      492.28     37.40 o 
   8   4  11        0.64        6.78     35.78 o 
   9   4  11       91.56       98.47     27.62 o 
  10   4  11       84.02       63.03     28.12 o 
  11   4  11        3.15        5.81     28.60 o 
  12   4  11       25.40       58.41     56.15 o 
 -11   5  11      111.23      112.80     26.49 o 
 -10   5  11      370.50      376.70     30.18 o 
  -9   5  11       38.00       22.04     21.79 o 
  -8   5  11       35.81       60.02     18.00 o 
  -7   5  11       24.46       33.08     16.61 o 
  -6   5  11      255.22      261.10     21.73 o 
  -5   5  11        1.96        7.33     14.03 o 
  -4   5  11      943.21      957.35     33.37 o 
  -3   5  11     1569.71     1560.32     35.80 o 
  -2   5  11      533.62      538.46     19.10 o 
  -1   5  11     1121.08     1082.40     26.53 o 
   0   5  11     2592.89     2528.77     42.07 o 
   1   5  11      525.29      528.67     30.26 o 
   2   5  11        2.45       -8.87      8.87 o 
   3   5  11      371.14      333.11     17.19 o 
   4   5  11      238.27      194.17     17.29 o 
   5   5  11      189.72      220.34     18.12 o 
   6   5  11      194.66      185.54     21.83 o 
   7   5  11      489.71      517.33     38.50 o 
   8   5  11       63.54       52.14     24.84 o 
   9   5  11       45.04       54.32     38.15 o 
  10   5  11      117.66      134.42     30.93 o 
  11   5  11      173.51      180.11     35.91 o 
  12   5  11        0.11       27.89     45.06 o 
 -11   6  11        3.32        1.25     37.45 o 
 -10   6  11      117.44      135.35     20.28 o 
  -9   6  11      233.85      256.29     22.55 o 
  -8   6  11        0.06       -7.59     15.02 o 
  -7   6  11      345.65      351.02     23.30 o 
  -6   6  11      405.83      469.52     24.73 o 
  -5   6  11      156.58      174.86     18.27 o 
  -4   6  11       74.93       61.43     18.42 o 
  -3   6  11     1143.55     1076.70     29.12 o 
  -2   6  11     1873.85     1815.87     38.07 o 
  -1   6  11       37.40       38.97     10.35 o 
   0   6  11     1222.41     1185.48     36.48 o 
   1   6  11      351.08      339.29     18.37 o 
   2   6  11       93.26       74.49     13.57 o 
   3   6  11      983.89      960.31     28.80 o 
   4   6  11     1276.24     1161.87     31.99 o 
   5   6  11      511.37      494.18     23.20 o 
   6   6  11       77.63       59.38     16.58 o 
   7   6  11      461.02      587.63     32.39 o 
   8   6  11      451.14      437.67     37.27 o 
   9   6  11      107.99       70.01     41.88 o 
  10   6  11       69.28       57.33     28.48 o
[truncated: 90,952 more chars]
